# Supplementary material for: Characterization of microsatellite markers in the coding regions of the Penaeus vannamei genome
Source: PLoS One. 2024 May 2;19(5):e0289351. doi: 10.1371/journal.pone.0289351 (PMC11065258; doi:10.1371/journal.pone.0289351)
Supplement: S1 Table — (XLSX) [file pone.0289351.s001.xlsx]

## Sheet: Plan1
Locus (SSR)	Foward	Reverse	Annealing temperature	Expected size (bp)	Individuals number (N)	Alele number (na)	Repeat motif	GenBank	Author
TUMXLv3.1c	TAAAACCGAAAGACAATGGCG	CTGACATTGCGTTATGATTGG	57ºC	146	P	10	…(GT)3…(A)20…(TG)6…(AC)3…(CA)6CGCTCTN(TC)10…(TC)4TN(TC)4(TA)9	AF360017	MEEHAN et al., (2003)
TUMXLv5.16c	AATGAATCTGACCGGTTTCG	TGGGTCGCTGGTGTGTATAG		348	P	2	…(ATT)3…(CT)3…f(AC)3…	AF360020	MEEHAN et al., (2003)
TUMXLv5.23	CCAGCCAAATTTCGTTTCC	ACGGACATGTATACGCACACG		260	P	9	…(TC)3…(GTCT)3(GTCTCT)10(CT)14(GTCT)6…(GT)3…	AF360021	MEEHAN et al., (2003)
TUMXLv5.27	CAGACCCTAAATCTCCGTGC	TGGAAAGGTCAGAGGTCACG	57ºC	175	P	8	…(TC)4…(CT)4…(TC)3…(CT)3…(TC)5…	AF360022	MEEHAN et al., (2003)
TUMXLv5.35	CTGCTAATTGAATTTTCAGG	ACAGATAACCTAACTGACGC	52ºC	104	P	5	…(CTTT)3…(AT)4…(AT)3…	AF360023	MEEHAN et al., (2003)
TUMXLv5.38	CCTTTATGACTTCCCCCGAC	CCGTACAGAAACGGAACGTC	63,5ºC	215	P	8	…(TC)8…(CT)4…(TC)4…	AF360024	MEEHAN et al., (2003)
TUMXLv5.45c	TTTGTCGTTTGTCTTTCTCC	AGTAACTTACGTGAATGCTTGG	54ºC	162	P	6	(TC)3…(TC)4C(CT)3…(CT)3…(TA)4…(ATCC)4…(TC)3…	AF360025	MEEHAN et al., (2003)
TUMXLv5.54	TGTCTGAAGAGGGACTCGTG	TTGTGCATTGTGGGTTTTTC		180	P	6	…(GT)3…(GT)6…(AC)3(AT)5…(AT)27…	AF360026	MEEHAN et al., (2003)
TUMXLv5.66	GGGGCACTGAGACGAGTAAG	CCGTTTTATCAGTCTCCATATACGA	55ºC	245	P	6	…(CA)4CG(CA4T(AG)3…(TA)3…(AC)3…(AC)4…	AF360027	MEEHAN et al., (2003)
TUMXLv6.23c	GTAAGCACCATAACTACCGC	GCAGAATCAGATAAAGCGAG	60ºC	210	P	6	…(CCCT)3…(GT)26	AF360031	MEEHAN et al., (2003)
TUMXLv6.31	CATAGACAGATATGCCTGC	GATGACGGGGGAATGAGAG		236	P	5	…(CT)8…(CT)9…(CT)7…(CT)6...	AF360032	MEEHAN et al., (2003)
TUMXLv6.63	TGTGAAGGTGTGTGAACGTG	CTGCAACCTTTGGTCTTGC	55ºC	186	P	4	…(AT)3…(GT)3…(GT)6ATC(TG)8…(GT)3…(GT)4…(TG)3…(TA)3…	AF360040	MEEHAN et al., (2003)
TUMXLv6.98c	TGCGTATTAGTACAATGGATGG	TGCAAAGGTGGCATAAAAG		252	P	3	(TC)3…(CA)43TA(CA)21TA(CA)30…(TA)3…	AF360040	MEEHAN et al., (2003)
TUMXLv6.116c	ATGAAAAACTCGCACACTTC	TATCGTCACCATAACCAGAG		238	P	9	…(GT)4…(GT)6…(ATT)5…(AAT)3G(ATA)2(AT)5…(CA)3…(TA)3…(TC)8…(GAT)5…	AF360028	MEEHAN et al., (2003)
TUMXLv6.124	GAAGTGCTTCAGTTGGCGAC	CCGGATATCTGTTGCGTTTC		168	P	2	…(AC)3…(AG)3…(TC)7…	AF360029	MEEHAN et al., (2003)
TUMXLv7.31g	GAACCTGCGTTGAGGCTACC	GAAACACAGAGCAGAGAAAAACG		350	P	2	…(CA)38AA(CA)6(TA)3TT(TA)34…(TG)3…(TA)3…	AF360054	MEEHAN et al., (2003)
TUMXLv7.56	CCATGGCTTTCCTCTTCTTTC	AGGTAGGGAAGTCGTGAGGG	61 - 62ºC	327	P	4	…(TCC)5…(CCT)3…(CCT)3…(TC)4…(TC)4…(TC)3…(TC)3…(TC)3…(CT)3…(CCT)3…	AF360055	MEEHAN et al., (2003)
TUMXLV7.74	CCTGCGCAATACTGGATATG	CGAGGTGTAGTTGTGCTTTGG	55ºC	214	P	4	…(AT)3…(AT)3…(AC)7…	AF360056	MEEHAN et al., (2003)
TUMXLv7.97c	TGTCGTTAGTGCAGCTCATTC	GGGGAGGAATAAGAGGAAAGG	59ºC	176	P	3	…(AT)5…(TTC)3TT(TTC)3TT(TTC)3…(TCC)3C(TCC)5	AF360057	MEEHAN et al., (2003)
TUMXLv7.102	TTTGGGAAGTAAGGCTGGAG	GGAGTAGACGGTTAAGGAGCAG		320	P	2	…(CCT)4…(CTT)3(TC)3…(CCT)3…(TCT)3…(CTT)3…(TCC)3…(CT)5TT(CTC)4…(CG)3…(AAC)3..(ATA)3…(AAT)3…(AAT)3…	AF360042	MEEHAN et al., (2003)
TUMXLv7.121c	GGCACACTGTTTAGTCCTCG	CGAACAGAATGGCAGAGGAG	56ºC	242	P	3	(GTT)3…(GA)3…(TC)3…(GT)3…(TC)3…(TC)3…(TC)3…	AF360043	MEEHAN et al., (2003)
TUMXLv7.132	ATCCATCCATTTTTCCCCTC	CTTTGGAGGGACTGGGAGA		193	P	5	…(CT)3…(CT)4…	AF360046	MEEHAN et al., (2003)
TUMXLv7.138	AGACACATACAGACGCACGC	GAGTTGCTCCCAAACGCTAC		329	P	3	…(CA)6TAG(AC)3GC(AC)3…(AC)3…(CA)19…(CA)7…	AF360048	MEEHAN et al., (2003)
TUMXLv7.148	CATCGCTAAAATTCCGAAGC	TAAAAATGAGGGGGTTGGAG	54ºC	273	P	4	…(AT)3…(AG)5…(CT)11…(TA)5…	AF360051	MEEHAN et al., (2003)
TUMXLv7.167	ACACACCCATCCAACTACCC	GGCCTATGGTTTGTCTGAGG		321	P	4	…(CA)3TA(CA)3AG(CA)35AAC(ACGC)4…(CA)3A(ACCC)3(AC)3…(ACCC)3(AC)6…(AC)7(GC)3…	AF360052	MEEHAN et al., (2003)
TUMXLv8.2c	CCTCCTGTCCATTCAGCAG	GGTCAGATATGTATTCGAGTRCGG		244	P	9	…(AT)3…(AT)3…(AT)3…(AT)3…(AT)3…(AC)3…(AT)3…(AT)3…(AT)3…(AT)3	AF360070	MEEHAN et al., (2003)
TUMXLv8.9	CCCTTTCGATTGAAACCAAC	GGAGTTGCGCTAAGTTAATTCC	55ºC	251	P	4	…(AT)3GTG(TA)3…(GAA)4…(AAT)3…(TC)3…(TAA)3…(TAA)3…(AAT)3GAC(AAT)3T(ATA)3…(AAT)3…(TC)3…	AF360089	MEEHAN et al., (2003)
TUMXLv8.25	ATTCTTTGTGTTTCTTCGCC	CGTCCCTGAAACTTTATCTCC		113	P	2	…(CA)3…(GT)5…(GT)3…	AF360075	MEEHAN et al., (2003)
TUMXLv8.32	TTACCGCCTAAGAGCGAATG	TGTCCTTTCGTACCAGTCAAG		220	P	8	…(CA)3…(TA)4…	AF360080	MEEHAN et al., (2003)
TUMXLv8.123	TTTGCACCAGTTCTGAAAGG	CTATGCATCCCATTTGTAACG		268	P	6	…(AG)3(AAT)6(TAT)5C(ATT)4ATC(ATT)4(ATA)14…(CA)3…	AF360059	MEEHAN et al., (2003)
TUMXLv8.176	GCAACGCAATATAGCTC	TCAAGGGAACAAAGTCAAG	50ºC	168	P	3	…(AT)3…(GT)3…	AF360063	MEEHAN et al., (2003)
TUMXLv8.179	CGCATTTCAAGTGCTCAAGG	TCATGCGCTATTGTGGACAG		211	P	3	…(TGG)3…(AT)4…(TTTTA)3…(TAT)6…	AF360065	MEEHAN et al., (2003)
TUMXLv8.184	TTCAAACTACGACCAGAGC	TGTAAATATCACACGCGG		250	P	6	…(TA)4…(CA)3CT(CA)4TG(CA)16A(AC)3(AT)3…	AF360067	MEEHAN et al., (2003)
TUMXLv8.193	GATGTACACAACTGTACTTCG	GAGATGATAAGAGAACGAAAG	50ºC	169	P	9	…(AT)3…	AF360069	MEEHAN et al., (2003)
TUMXLv8.216	GCTATCCTCATCCTCATTAC	GATGGTGTTATCAATGGC		300	P	9	…(ATT)5ATCATTATAC(TTA)3AA(ATT)3…(ATT)3AC(TAT)3…(ATT)3…	AF360071	MEEHAN et al., (2003)
TUMXLv8.220	GATGTGGTTGATGAAGTGATG	CGCATTATCTAAATGGCAAG	57 - 58ºC	261	P	11	…(TA)4TG(TA)3(CA)3(CGCA)3(CTCA)6…(CA)3(CGCA)3(CA)33TT(TA)5CA(TA)3CA(TA)3…	AF360072	MEEHAN et al., (2003)
TUMXLv8.224	TCGTGCGGTGAAATATAGGC	TGAATGTCCCGTTGATTGAC	51ºC	300	P	2	…(CAC)3…(CT)3…(AT)4…(AC)3…(TG)3…	AF360073	MEEHAN et al., (2003)
TUMXLv8.244	GAGACGGCACCAAAATTAGTC	TTCATATGTCGTCCTCGCTG		295	P	5	…(AT)3…(TC)5…(TC)6…(TC)15(TA)25…(TC)7…	AF360074	MEEHAN et al., (2003)
TUMXLv8.256	GGACTCACACTTCTGGTTC	GGCTGCACCTTGTAAGTC	55ºC	166	P	6	…(AAT)4…	AF360076	MEEHAN et al., (2003)
TUMXLv8.324	TCAGTATTATTAACATCGTCACTGTTC	TGGTGATAATGAAAAAGATGGTG	52ºC	199	P	4	…(TAT)5CAC(TAT)3…(CAT)3…(TAT)3…	AF360081	MEEHAN et al., (2003)
TUMXLv8.327	GGTAAGTGGTCATCACGC	GAGCTGGTGATGGATGAG		279	P	8	…(GC)4(ACGC)4…(CACT)3TAT(ACTC)21(AC)39…(CG)3…1	AF360082	MEEHAN et al., (2003)
TUMXLv8.332	GTCTGGATGAATGGAGAGCG	ATAAAAGAGAAAGAGAGAG		272	P	6	(CT)3…(CT)6…(TC)3…(CTTT)3…(TC)3…(CTCTTT)3…(CTCTTT)8…f(TC)9……(AT)28	AF360083	MEEHAN et al., (2003)
TUMXLv9.28	CTTCACCTCCCCTCTCACAC	CAATCATCACCGGTCCTACC	59ºC	155	P	6	…(CCT)3…(ATC)3…(CT)3…(CTTTT)3TTT(CTT)3…	AF360108	MEEHAN et al., (2003)
TUMXLv9.43c	GAGAGCAAATAAGAAAGGGC	AGGATGCAAATGATAACGAG	60 - 61ºC	219	P	11	…(TG)4C(GT)4TC(GT)6(GC)3…(GT)3TTA(TG)4…(GGA)3(GA)3…(CT)3CC(CT)3CC(CCCT)6(CT)10…(TC)6…(TC)3	AF360109	MEEHAN et al., (2003)
TUMXLv9.60	GGCCAAGTTTACAATGAC	GCAAGGTATGTTTAGTG	50ºC	300	P	2	…(CA)3…(TA)4…(CA)3…(CT)3…(CA)3…(AC)6…(CA)4TAT	AF360111	MEEHAN et al., (2003)
TUMXLv9.77	CCATTGATGTTGCATCTGAGC	CGGAAGAAGCAACTACGAGG		206	P	7	…(AG)4…(AT)3…(ATA)3…	AF360112	MEEHAN et al., (2003)
TUMXLv9.90	GACCAAAGGATATTGGCTCG	GTAATCAGGAGATGGTCCGC		295	P	5	…(GA)3…(GA)3…(GA)9…	AF360114	MEEHAN et al., (2003)
TUMXLv9.93	CACCACCGAAAAGGTAGGAG	TGGGAGAGGTTAGTCATGGG		283	P	7	…(TG)5ATG(GT)4…(AG)9…	AF360115	MEEHAN et al., (2003)
TUMXLv9.103	CACCAAAACGAACGAAACG	GGATAAAAACGAATTGTATACCG	55ºC	216	P	4	…(GA)3…(TC)11…	AF360090	MEEHAN et al., (2003)
TUMXLv9.116	GATGACCTGCCTTTCTCTGC	GGGAGAGATGATGGGAAGAAG		146	P	7	…(TTC)3…(CTT)3…(CT)3…(CTT)3…(GT)3T(TCC)3…(TCC)3…(CT)3…	AF360094	MEEHAN et al., (2003)
TUMXLv9.136	CAAGCCATAGGGAAGAATCTG	CGCGTTTCTTGGTTCCTTA		213	P	6	…(TA)3…(TA)3…(TA)23CA(TA)3…	AF360096	MEEHAN et al., (2003)
TUMXLv9.144	CCAAAATCATCACCATTACC	TTGACAACGATTACCTTCAC		144	P	11	…(TCC)6…(ATC)8…(ATT)4ACC(ATTATC)3…(ATTATC)3…(TCA)5C(CAT)3…(TGA)3TAA(TGA)3…(TAA)3…(ATA)4…(ATT)6ACC(ATT)9…(TTA)3…(CAT)7AAT(CAC)4…	AF360097	MEEHAN et al., (2003)
TUMXLv9.145	GAGAAGAGGCTGCTTTGTCG	TGACTTTGAACTGGTGTGCG	55ºC	278	P	2	…(TA)3CAA(AT)3…	AF360098	MEEHAN et al., (2003)
TUMXLv9.149	CTGGGAATATCCCATGAAGG	GACAGCAGAGAAACTGACTGC		249	P	3	…(TA)3…(TA)3…	AF360099	MEEHAN et al., (2003)
TUMXLv9.161	GCGAGAGAACACATGACC	CGGAATGTAATATTTCCCAC		292	P	4	…(CA)4CGCACG(CA)19CG(CA)9CG(CA)5CG(CA)57(CGCA)3(CA)2CG(CA)11…(TA)29CA(TA)2CA(TA)5…	AF360102	MEEHAN et al., (2003)
TUMXLv9.174	CACATCATGTCACTGCTACGAC	GCTGCACAATCAACTTGCTTAC	59ºC	234	P	2	…(AT)3…	AF360104	MEEHAN et al., (2003)
TUMXLv9.178	CATTGAAAACGGAATCCTCG	GATATTCCCATCAACACAGCG	55ºC	196	P	3	…(GC)3…(CT)5…	AF360105	MEEHAN et al., (2003)
TUMXLv9.182	AGTATCATTATCATTGCCGC	TTACTGAACCGTACTGATTGC		176	P	4	…(ATT)3…(TG)3…(ATT)4…(TTA)3…(CTA)3(ATG)3…(ATA)3TAATAC(CTA)3…	AF360107	MEEHAN et al., (2003)
TUMXLv10.14	CAGTCTACACGCACAGGCAC	TTATACGGCGGTTCTCTTGG		260	P	4	…(CA)35…(CA)3…(CCG)3…	AF359947	MEEHAN et al., (2003)
TUMXLv10.27	GATCGGAAAGGACCGATAC	CAATGGGAATTTCGCAAGAC	55ºC	265	P	3	…(AC)4…(AC)7…(TA)3ATTACAA(AC)3AT(AC)3AAG(CA)4TA(CA)3TACACG(TA)3…	AF359979	MEEHAN et al., (2003)
TUMXLv10.33	CGAAGAGATTTATCCAGGG	CGTGCATTATTATCCTTTCC	55ºC	257	P	7	…(TTC)3…(ATA)3…(AAT)3…(AAT)4…(GA)3…(ATC)3…	AF359992	MEEHAN et al., (2003)
TUMXLv10.44	ATGTCCCATTCCCAATTCAG	AGTCGCTATTTGTCGCGCCT		142	P	4	…(CT)44…(TG)3G(GT)3…(GT)4…(AC)4…(GA)5…	AF360005	MEEHAN et al., (2003)
TUMXLv10.62	CTCGTAAACATCGCAAAAC	AGGAAGGAAGAAAAATAGGG		219	P	4	…(AT)5…(CT)3TT(GT)3…(CTTT)3…(GT)3…(CTTT)4…(GT)3…(CTTT)3(GT)4…(CTTT)5…	AF360012	MEEHAN et al., (2003)
TUMXLv10.93	GACGAACAGCCAGTCAACC	GGGGATAGGGTAGCGGAAG		288	P	4	…(AT)3…(TC)4…(TC)4…(TC)14…(TC)3…	AF360015	MEEHAN et al., (2003)
TUMXLv10.96	GAATACGTGGGGATGCGTAG	AGGTGGCAATAACGTGGAAG		238	P	2	…(GC)4TAA(TG)4…(GT)3AT(GT)2AT(GT)3…	AF360016	MEEHAN et al., (2003)
TUMXLv10.117	CTCCAGGACCGATAATGAGG	CGACAGTCAAAACAAACATCC		118	P	4	…(TC)3…(TCG)3…(TC)25	AF359944	MEEHAN et al., (2003)
TUMXLv10.121	TAGTATGCATATTGATGATT	CCTATAAAAACCTANCCTA	50ºC	98	P	2	…(GT)7T(TGAG),…	AF359945	MEEHAN et al., (2003)
TUMXLv10.146	GTCGAGGCAAAGAGAAGTAG	TGTGAGAGTGAAAGTGTTGG		122	P	5	…(TG)3…(CTC)3…(AC)3…	AF359949	MEEHAN et al., (2003)
TUMXLv10.147	CTATCCTTTCCACCTCCTTC	GACCTGGAGGAGAATAGAGC		194	P	3	…(TC)3…(TC)3…(TTC)3C(TTC)2CTT(TC)3…(TC)4…	AF359950	MEEHAN et al., (2003)
TUMXLv10.176	TTGCGTTTCTGTCCTTTATG	AGAAATGGAGAACGCAGTAG		240	P	2	…(TC)3…(GT)4…(TTC)3…(TA)4…(CA)6TCTATC(TA)4…(TG)4(AC)46…	AF359952	MEEHAN et al., (2003)
TUMXLv10.177c	GATCGTACCCCGTGACCC	TCAAATACACCCCCAACACA		73	P	2	…(ACCCCC)3…(GT)3…(ATAC)3	AF359953	MEEHAN et al., (2003)
TUMXLv10.191c	CTCCTTCTCCCTCTCCCACT	TATCTCGCCATCAGGAGACC		207	P	3	…(TTA)3…(TC)3…	AF359956	MEEHAN et al., (2003)
TUMXLv10.201	ATGCTGCATCATCTCTGAC	AGGAAAAGACGGTGAAATAG	59ºC	163	P	6	…(CRC)6TTTCTCT(TCC)5…(TTC)3(CTC)3…(CTTT)3…(TC)3(CTT)3…	AF359959	MEEHAN et al., (2003)
TUMXLv10.204	ACACTTTACAAGGACCATCG	CACCAACGAAAAGAACTACAG		216	P	3	…(TTA)3…f(GT)3…	AF359960	MEEHAN et al., (2003)
TUMXLv10.207	GATCACTAGCCATATTTCATCC	ATCGCATAATGAGCAAACTGG		97	P	2	…(TC)3…(TC)6…	AF359963	MEEHAN et al., (2003)
TUMXLv10.208	TGGAGGTCGAGAGGACAC	GTTGGCATCTCAAGAAAAC	55ºC	121	P	2	…(CGC)4…(GGT)3…	AF359964	MEEHAN et al., (2003)
TUMXLv10.218	GATCATTAATATACCAAGTAGTG	GGACCTCTTTATGGAGACGG		299	P	3	…(TA)3…(TA)3…(AG)3…	AF359968	MEEHAN et al., (2003)
TUMXLv10.220	CGGAGTAAGGTACGGACTG	GTGGAGGTCGAGAGGACAC	59ºC	163	P	3	…(GCG)4…	AF359969	MEEHAN et al., (2003)
TUMXLv10.238c	GATGCAACTGCITTCCTG	GGCCAAGATAATITATTTCCC		207	P	4	…(GT)3…(GT)3…(CTTT)3…(AT)4GT(AT)3…(TG)3TA(TG)5…(GT)7	AF359976	MEEHAN et al., (2003)
TUMXLv10.255	CTAAATAAATCACGGGTTGGG	CCTTCTGGTTTACTGTTGAGGC		213	P	2	…(AT)3…	AF359977	MEEHAN et al., (2003)
TUMXLv10.278c	CAAGATGGAAGTGGATAGTG	AAGATTCGTACTATITGCCG	50ºC	210	P	5	…(ATT)3…(CT)3TC(CT)6T(TC)3…(CT)3CA(CT)3…(TC)17…(TC)3…(TC)3	AF359980	MEEHAN et al., (2003)
TUMXLv10.284	TCTTTAAAGGTCAGGTAAAGG	CGGCCAGACTCCACAACTAC		205	P	3	…(AC)3…(AT)3…	AF359983	MEEHAN et al., (2003)
TUMXLv10.312	ATACGAAACACCCCATCCC	GTGGTCTTACCTCGTGGCTC	59ºC	179	P	2	…(AG)30…(AG)5…	AF359989	MEEHAN et al., (2003)
TUMXLv10.318c	CATCCTTATTATTGATACTGTTGC	AATGTCGAGATAGGAAGAG		93	P	3	…(TC)5…(CT)4…(TC)31	AF359990	MEEHAN et al., (2003)
TUMXLv10.323c	CACCATTACTCTTATCCTTAC	GGAGGTGATTTTAAGATGTGC		225	P	3	…(TTA)3…(ATT)4…(TTA)3…(ATT)4…(TTA)3(TCA)3TTATT(ATCATT)3…(AAAC)3…(AAAT)3…(AC)5…(TAT)4…(CT)8…(CT)15	AF359993	MEEHAN et al., (2003)
TUMXLv10.324c	ATTCCGTGTTCTATGGTCTG	CGCAGTGAAATAAAAGGAAG		155	P	3	…(AT)5…(GAA)3…(TTA)22	AF359991	MEEHAN et al., (2003)
TUMXLv10.341	CATATGTATCTGCCCTCGAC	TAGGATGGTGGGTAGAGTTG		185	P	2	…(TCCC)3…(CCT)3…(CT)3…(CCCT)3…	AF359995	MEEHAN et al., (2003)
TUMXLv10.343	CTTCCACATTCCCTATCTTC	CATTCTTACATTCGACTGAGC	52ºC	251	P	4	…(TTC)4…(TTC)4…(GT)4…	AF359996	MEEHAN et al., (2003)
TUMXLv10.359	AATGAAGGTAACAGCCTCGC	ACCCTGTTTGTAAAAATAGATATCCG		219	P	5	…(AC)40AT(AC)3…(TA)3…(TA)3…	AF359998	MEEHAN et al., (2003)
TUMXLv10.363	TGAAGACCTGATAACTGATACGC	TGTAGGAGTAGATGGTTTTCGTG	53ºC	284	P	3	…(CT)5CC(CT)14CCCTCT(CT)9CC(CT)11…	AF359999	MEEHAN et al., (2003)
TUMXLv10.411	AGCACCTAGCACTTGCTGAAC	AGAGACTCACATCCTCATCCTC		184	P	7	…(TC)3…(AAT)3…(TAA)12C(AAT)4…	AF360004	MEEHAN et al., (2003)
TUMXLv10.455c	AGAGTAGAAGAGGCAGGGCG	GTCAAGAAGCAGGAAGGGTG		284	P	4	…(CT)7…(CT)10…(TC)5CC(TC)C(CT)3…(CT)4TT(CT)CG(CT)CC(CT)5…(CT)3…	AF360007	MEEHAN et al., (2003)
TUMXLv10.484	ACATCTGGTTGGTCTGAGGC	GGAGTCGGTATC		237	P	4	…(TC)3…	AF360010	MEEHAN et al., (2003)
TUDGLv1-3.224	ACTAGTGGATCTGTCTATTC	ATACCCACCCATGCATGTTAG	44ºC			23 (W), 4 (C			GARCIA; ALCIVAR-WARREN (2007)
TUDGLv5-7.33	TGCTAGAATGTCTTTCGAAG	GTCTGGGGAAATCTTTAATG	44ºC		24	31 (W), 4 (C			GARCIA; ALCIVAR-WARREN (2007)
TUDGLv7-9.17	ATGGTGAATATAAGGAAGCT	TGTGATATGGTTTTTGGAG	44ºC			28 (W), 4 (C			GARCIA; ALCIVAR-WARREN (2007)
TUGALv7-9.17	ATGGTGAATATAAGGAAGCT	TGTGATATGGTTTTTGGAG	44ºF	91	P	16	.(T)13N(TA)4.(AC)10.(AC)11.	AF006631	GARCIA; ALCIVAR-WARREN (2007)
TUGAPv 1-3.6	TACTNTCCACGCCACACTAA	GATTGAGGGATTTTGATGGG	52 ºF	114	P	13	...(TC)25...(TC)5...	AY376912	GARCIA; ALCIVAR-WARREN (2007)
TUGAPv 7-9.179	GCTGTCTGGCAGTCATTAA	TGAGGAAAGGATGGCTGAA	52ºF	52	P	11	.(TC)25.	AY376990	GARCIA; ALCIVAR-WARREN (2007)
TUGAPv3-5.391	TTATTTGCTTGCCCCCCTCC	CGGGGGATCATACATCAACATC	52 ºF	114	P	9	.(GC)3.(TC)14.	AY376952	GARCIA; ALCIVAR-WARREN (2007)
TUDGLv1-3.224d	ACTAGTGGATCTGTCTATTCAT	ATACCCACCCATGCATGTTA	44 ºF	185	P	9	.(TAGA)3.(TAGA)3.(ACAG)4 (AG)21A(AG)30.	AF006629	GARCIA; ALCIVAR-WARREN (2007)
TUGAPv1-3.132d	CCGCCATCATCATCAACA	TCATTCGGGTTCGAGACTC	52 ºF	118	P	8	.(GA)3.(CAT)3..(TC)3GG(TC)25.	AY376917	GARCIA; ALCIVAR-WARREN (2007)
TUGAPv3-5.271	CCACCCAACGTTTAAATAAC	GTCAGAGGATTGTATGATGT	52 ºF	141	P	8	.(GA)50.	AY376941	GARCIA; ALCIVAR-WARREN (2007)
TUGAPv3-5.378	TCGGAAGGTGTCTTTCCAAAC	AGGAAACCTATCATCGCCGT	52 ºF	186	P	8	.(AC)5.(GC)3G(CA)3.(CA)5CG(CA)3. (GCAC)3(AC)5.(CA)4.(AC)12.	AY376950	GARCIA; ALCIVAR-WARREN (2007)
TUGAPv5-7.284d,i	TTGGTGTGTGCGTGAGTGT	GGTTTAACTTCTGTCAGACTGC	52ºF	28	P	8	.(TG)3.(GTGTGC)4.(AT)4.	AY3766969	GARCIA; ALCIVAR-WARREN (2007)
TUGAPv5-7.309Ac	TTCAGCTTGACCTTCGACCT	CATTACGCTGGCTATGGTGA	52ºF	299	P	7	.(TG)3.(TG)4.	AY376971	GARCIA; ALCIVAR-WARREN (2007)
TUGAPv7-9.94	TTTTCTCTTTCCACCTCGCA	AACATATTGCGGACCAGACA	52ºF	255	P	5	.(TC)56.(TG)5.	AY376978	GARCIA; ALCIVAR-WARREN (2007)
TUGAPv7-9.94F	GCGCTGTCCTGTTATGTGAAAG	CACAGACAACCCGAAAGCTAAA	52ºF	231	P	5	.(CA)5.(CA)14(CATA)3(TA)27.(TA)3. (TA)4.(G)14.(GA)15.(GA)3.	AY376979	GARCIA; ALCIVAR-WARREN (2007)
TUGAPv7-9.59c	TGAATTCCGACAGTAGGGTTG	CAATCTGTGATGTGGATGCC	52ºF	353	P	4	.(AC)9.(CA)5C(CA)30TA(CA)3.(CA)7 TA(CA)7(CGCA)3.(CA)15.(CA)6. (CA)13.(GA)3.(AT)38	AY376977	GARCIA; ALCIVAR-WARREN (2007)
TUGAPv7-9.95c	GATCCTGCGAGTCACTTTATCTC	TTTATTGCGTATCCCAGAAGC	52ºF	282	P	4	.(TC)3.(AT)3.(AG)3.(TC)13.(AT)24 G(TA)5TG(TA)4TG(TA)4.(AT)3.(AT)24	AY376980	GARCIA; ALCIVAR-WARREN (2007)
TUGAPv7-9.115	ACGAGAATGCTGTCCGAAGT	TGTGCACGTTTGTATCTGATTG	52ºF	178	P	4	.(AC)8AT(AC)4.	AY376981	GARCIA; ALCIVAR-WARREN (2007)
TUGAPv7-9.119	CATGACCTGCCTTTAATCCC	AAAGACAAGGAACGAGCGAG	52ºF	339	P	4	.(TC)15.(CT)8.(C)10(CT)5A(TC)3 TT(TC)8A(CT)9.(CT)5.(TC)4.(CT)5. (CT)3.(TC)3.	AY376983	GARCIA; ALCIVAR-WARREN (2007)
TUGAPv7-9.226	GTGGCAATCACAACACCAAA	GGTCTGGTTTTCTGTACTGTGA	52ºF	33	P	4	.(AGAA)4.	AY376994	GARCIA; ALCIVAR-WARREN (2007)
TUGAPv7-9.247c	TTCAGTTCATTTCCGAACCC	ACGTGAGAGTGGCACTTGAG	52ºF	234	P	4	.(TA)27.(TA)3.(AT)3.(AAG)3	AY376996	GARCIA; ALCIVAR-WARREN (2007)
TUGAPv3-5.82	TCGCTGTGATTTGTTTTGGA	CGTTATGGATCTCGTGGCTT	52 ºF	332	P	3	.(TC)4.(TC)3.(TC)5(GC)4.(CT)8CG(CT)3. (TC)4.(CT)9T(TC)21C(CT)6.(CT)7.	AY376930	GARCIA; ALCIVAR-WARREN (2007)
TUGAPv3-5.235d	AGACAGATAGATAGAGAGAG	CGTTCTGCTTACATATTTGG	52 ºF	54	P	3	.(AG)4.(AG)6.(AG)4.	AY376936	GARCIA; ALCIVAR-WARREN (2007)
TUGAPv5-7.33	TGCTAGAATGTCTTTCGAAG	GTCTGGGGAAATCTTTAATG	44ºF	126	P	3	.(AC)11AT(AC)14.(CA)3.	AF006630	GARCIA; ALCIVAR-WARREN (2007)
TUGAPv5-7.36	CTCATTCCCCATTATTCCCA	TCTGCGCTAAATTGGTGTCA	52ºF	477	P	3	.(CT)4.(CA)3.(CA)3.(CA)3.(CA)23 CT(CA)3CT(CA)45.(AC)4AT(AC)6. (AC)3.(AC)4.	AY376955	GARCIA; ALCIVAR-WARREN (2007)
TUGAPv7-9.28	TCGTTCTCCATTGCATGACT	GGGGATTTGAACGATAAAAAG	52ºF	390	P	3	.(CT)3.(CT)3.(CA)6CG(CA)8. (CA)28(TA)22.	AY376973	GARCIA; ALCIVAR-WARREN (2007)
TUGAPv1-3.254c,g	ACTAGTGGATCTTCGGTTGT	GGATAGACTCGACAAATGGA	42 - 50 ºF	109	P	2	.(TG)10.(TA)3.(AG)6AA(AG)38	AY376921	GARCIA; ALCIVAR-WARREN (2007)
TUGAPv3-5.147Fd,h	TTGATAGATACGCGC	GTGTTCAGGATGTTTAG	40 - 42 ºF	118	P	2	.(AT)3.(CG)3(CA)8(CGCA)10(CA)10T(AC)4.	AY376931	GARCIA; ALCIVAR-WARREN (2007)
TUGAPv3-5.175	TATGTCTCCCTCTTTCTCCC	GGGATCTTGATTTGTGGGTG	52 ºF	387	P	2	.(CT)4.(CT)4TC(CT)3.(CT)3T(TC)6. (CT)3TT(TC)3.(TC)6.(CT)3.(TC)6. (CT)3TC(CT)4.(TC)6.(CT)3TC(CT)6. (CT)3(TCC)3.(GA)6.(GA)5.	AY376932	GARCIA; ALCIVAR-WARREN (2007)
TUGAPv3-5.200c,d	AAACCTTTCTTGGCAGCG	GAAAGTGCAAAGAGTGTG	52 ºF	186	P	2	(TC)3.(TC)6(TCCC)5.(CT)3.(TC)45T(CA)3.	AY376933	GARCIA; ALCIVAR-WARREN (2007)
TUGAPv3-5.213	CCCAGAACCATGTGATTGC	GTGAAGGGGGAATTATCCA	52 ºF	281	P	2	.(ATC)3.(TTA)3.(GA)49.	AY376934	GARCIA; ALCIVAR-WARREN (2007)
TUGAPv3-5.292	GAGTTAGGACTGCTGTGC	TACCCATACATAGATACC	52 ºF	89	P	2	.(TG)3.(TG)3.(CA)16.	AY376944	GARCIA; ALCIVAR-WARREN (2007)
TUGAPv3-5.312d	ATCCTCAAAGACCTCCAGGG	CACACAAAAGCTTCCTCAATG	52 ºF	69	P	2	.(GA)3.(TG)3. (AG)51.(CA)35(TA)26.	AY376945	GARCIA; ALCIVAR-WARREN (2007)
TUGAPv5-7.166c	AGGCGCTTTGGAGCAAGT	ACCGAGTTCGCATTCCAG	52ºF	95	P	2	.(CCTTT)3CTCT(TC)3.(TC)4. (TC)4T(TC)3T(TC)3TTT(TC)3TTT(TC)5. (TC)33.(CTTCT)4	AY376959	GARCIA; ALCIVAR-WARREN (2007)
TUGAPv5-7.221	AACTGATATCGAGAAACGAG	AGTGGAGGAGGCCGGG	52ºF	288	P	2	.(ACAG)3.(AC)14G(CA)3.(AC)5.(CA)3. (TACA)3(TA)25TG(TA)6TN(TA)7(T)9.	AY376965	GARCIA; ALCIVAR-WARREN (2007)
TUGAPv7-9.35	GAAAGGATTCTGCCTTCGAG	AGCGGATAACCGAAGAAGC	52ºF	340	P	2	.(TA)3.(T)10.(AT)3.	AY376974	GARCIA; ALCIVAR-WARREN (2007)
TUGAPv7-9.132c	TCGGTTAAATAATGTATGGATATGT	CATGATGCTAGTTTTGGAGGTG	52ºF	137	P	2	.(TA)3.(AT)3.(TC)39.(CA)5	AY376984	GARCIA; ALCIVAR-WARREN (2007)
TUGAPv7-9.137	ATCTAATTGGCCTGATAGC	AGGAATATTGTGCTGAAGAG	52ºF	131	P	2	.(TTC)3.(CT)4.(CT)5A(TC)3.(CT)20. (CT)5(CCCT)3.(CT)5AT(CT)3.(CT)7. (TC)3.(CT)3.(CT)4.(CT)3.(CT)6 T(TC)3CT(TCCC)3(TC)3.	AY376986	GARCIA; ALCIVAR-WARREN (2007)
TUGAPv7-9.234	GGGAAGTTCTATAGATGTACGATACG	CCAAAAAGTGCAAGCAGATG	52ºF	366	P	2	.(CA)3.(CACG)3(CA)3CG(CA)4. (CACG)6(CA)6T(AC)43AT(AC)3.(CA)5(TA)3. (ATAC)3.(CA)13.(TAAA)5.	AY376995	GARCIA; ALCIVAR-WARREN (2007)
Livan09	AAAGTGACTGCCTGGCAACT	TTTGAGGGCATGGAAACAGT	57ºC	134-174	20	13	(ACA)15		PEREZ; HENRIQUEZ (2018)
Livan04	ATTCTTGGAGTATGCGGTGG	TGATTTGAGAACGAGACGGA	57ºC	172-203	28	12	(ATTT)9		PEREZ; HENRIQUEZ (2018)
Livan10	ACAATGTAAACAAACCGGGC	CGGTAGGATGAGGTTCCTGT	57ºC	172-194	29	13	(GGA)13		PEREZ; HENRIQUEZ (2018)
Livan12	AACCAACTCGGGATGACG	GTGGGGGTGATCTTTTCCA	57ºC	115-133	23	8	(CAA)10		PEREZ; HENRIQUEZ (2018)
Livan13	AAAGTGCGGATATTAGTGTTTTTG	TCTGCACGTCCTTCCTTTCT	57ºC	274-341	24	16	(GTT)10		PEREZ; HENRIQUEZ (2018)
Livan15	GCCAAATGGAGCCTAAGAAG	TTTAATTTCGTCCGTCTGGC	57ºC	182-227	28	20	(ATT)10		PEREZ; HENRIQUEZ (2018)
Lican24	TCTTGTCGATGATGGTGATGA	GCCCTTTGTGGCTTGTCTAA	57ºC	141-165	23	7	(ATT)7		PEREZ; HENRIQUEZ (2018)
Livan25	ACACAGGAGGTAATGGAGGC	TGTATGGAGAGGAACCCCTG	57ºC	170-178	20	5	(TGG)7		PEREZ; HENRIQUEZ (2018)
Livan30	CCCATCTCTTTCGGTGGTTA	GAACAGCGGAGGAGGAGAAT	57ºC	128-158	32	7	(TCC)7		PEREZ; HENRIQUEZ (2018)
Livan42	TGTATGTATGCGTGCGTGTG	CACTTCGCCATTTAATCCGT	57ºC	214-242	25	8	(CT)9		PEREZ; HENRIQUEZ (2018)
Livan44	ACCCTCTCATCAAGCAGTGG	TCCACAGAAGAGCGTGTTTG	57ºC	232-256	28	13	(TC)8		PEREZ; HENRIQUEZ (2018)
Livan51	CAATTACTCCGGCCTCAAGA	AACCGTACACAGGCCAATTC	57ºC	149-181	31	12	(AG)8		PEREZ; HENRIQUEZ (2018)
Livan56	TGTTGTGTCTCTTCGTTGCC	TTTCGTAAAAGCTGTCGCAA	57ºC	125-149	20	16	(TG)7		PEREZ; HENRIQUEZ (2018)
Livan60	TGGCCGTAGATACTGACCCT	CATGCAGGCTTGAAGAGTGA	57ºC	266-330	28	15	(AT)10		PEREZ; HENRIQUEZ (2018)
Pvan0013	TGCTCTGGTAACGACAAACG	AGACCTGTGGCGAAGTGC	55ºC	282–284	17	2	(TA)5 … (AT)4	AY062929	CRUZ et al (2002)
Pvan0040	TTTACGATCAGATTGTTC	GAAATAGAAAATAAAGAAC	45ºC	145–157	28	6	(GAAA)8	AY062926	CRUZ et al (2002)
Pvan1003	ATATTTCATGCGTTCCGAGG	GACTATCTCACGCGCCTCTC	56ºC	145–149	47	3	(GT)9 … (AT)2(GT)6	AY062927	CRUZ et al (2002)
Pvan1758	TATGCTCGTTCCCTTTGCTT	TTGAAGGAAAAGTGTTGGGG	55ºC	163–189	45	14	(T)10(TC)7 … (T)4(TC)	AY062928	CRUZ et al (2002)
Pvan1815	GATCATTCGCCCCTCTTTTT	ATCTACGGTTCGAGAGCAGA	55ºC	126–141	38	12	(T)7(CT)2(CTTT)4…(CT)6	AY062925	CRUZ et al (2002)
Lvan01	GCCATAAACGCAAGACTGAG	GCAGGTATACGGTCATGTGTA	56ºC	136–146	P	6	(GTTT)3(GT)7(GT)4	AY369256	FREITAS et al (2007)
Lvan03	TGACTGGGACTTCTTGCTGC	CTGTGCAGCTCGTAGAGTTC	52ºC	128–130	P	2	(GA)8	AY369257	FREITAS et al (2007)
Lvan06	TAGATCCGTTTAAGTCACAC	GTATAATGTCGAATGCTCAC	53ºC	223–231	P	3	(TATC)2 … (TGTC)3 … (TGTC)3	DQ988334	FREITAS et al (2007)
Lvan07	AAAGAGGAAGATGAGGAAG	CCTCGGTTACGTATTTATTG	53ºC	189–223	P	12	(TG)5TA(TG)4(TTTG)3(TG)3TC(TG)7	DQ988333	FREITAS et al (2007)
Lvan08	CTTCACAGAGGTTGGATAG	CGATAAGGAAACTGACATTG	53ºC	218–323	P	2	(AGC)8	DQ988336	FREITAS et al (2007)
Lvan09	ATCTCGATAAGGAAACTGAC	GACAGGTTTGTCTTCACAG	51ºC	226–238	P	2	(TGC)9	DQ988337	FREITAS et al (2007)
Lvan10	ATAAGAAGGTCGTTTCTCTC	AATACGACTCAACTATAGGG	53.3ºC	279–326	P	5	(A)4(AG)6(AAAG)3(A)6	DQ988335	FREITAS et al (2007)
Lvan11	GTCGCAAAATCTTACTCTAC	ACAGCTATGACCATGATTAC	51ºC	211–286	P	10	(TG)9T(C)3(TA)4	DQ988338	FREITAS et al (2007)
Lvan05	AGAAGCAGGGTAAAGGGAG	GCTAAATCCCTCGGTTACGT			Variable	9		AY369258	PEREZ-ENRIQUEZ et al (2009)
L van 14 (B07-1)	AGACAAAGGGAAGGAGAGAC	GGCTTATTCCATGGTTGTT	53ºC	119 -135	P	4	(AGAC)5		MARQUES (2009)
L van 16 (D11-1)	CACCCGAAAGATATGAGAGA	TGGCTTCCCTTTGTTTATC	49,5ºC	112 - 210	P	20	(AGAC)5..(CAGG)5		MARQUES (2009)
L van 17 (F05-1)	GTAACATGCCCTCACTCACT	GTCAAAAGCGCCTTAGTTTA	50ºC	220 - 329	P	17	(TTCTT)5..(CT)10		MARQUES (2009)
L van 19 (G10-1)	GAGCAAATCTATGCGACAAT	GTAAAAAGCTTTGCGGGT	49,5ºC	208-222	P	5	(TC)..(CT)6..(TC)7		MARQUES (2009)
L van 21 (Mc07-2)	AGCATTTGTTCATCTTCAGC	GAATGGAAAGAAGGAGGAAG	50ºC	319-379	P	3	(CT)23..(CT)6		MARQUES (2009)
L van 22 (C08-2)	TGTGTTGCTTGTTTGCTACT	TTCCCTTTTTCCTCCTCTAT	51ºC	258 - 318	P	17	(ACAG)5..(CAGA)6		MARQUES (2009)
L van 23 (D03-2)	GCACGTCAGGAAGATTTCTA	CCATTTCTCTTTTCTTTCCC	53ºC	190 - 286	P	10	(GA)12.. (G)11		MARQUES (2009)
L van 25 (D09-2)	TGGTATTGTGGTTGCTGTTA	AGAAGGTGAAACGTAATACTCG	47ºC	125 - 135	P	6	(TC)6		MARQUES (2009)
L van 26 (E07-2)	CTGTGGCAGAATTTTTCTCT	TGTCTCCGTTTATGTCTCCT	53ºC	249 - 265	P	2	(GA)8..(GA)8		MARQUES (2009)
L van 33 (H07-2)	TTTGTCTGTCTGTCCATCTG	GTTCGTAAAATCCTCCTCAA	51ºC	234 - 250	P	3	(TCAC)5		MARQUES (2009)
CNM-MG-339	AAACAACATATTGCAGTTC	AAGCGTCAGATTCCAG		162	14	9	(ACAAA)4		PEREZ et al (2005)
CNM-MG-347	TGATCGCAACAATAAAG	GTCGAAGCTGGAAACT		287	11	8	(TGA)6		PEREZ et al (2005)
CNM-MG-350	ACAGAAAACCAAGCAA	ACGGGATCATAGACAGC		245	14	12	(GT)4 TT (GT)6 TT (GT)2 AT (GT)3 AT (GT)		PEREZ et al (2005)
CNM-MG-351	GCAAACAGGAGACAAT	CGGACTCTAGCAATAA		218	16	15	(T)20		PEREZ et al (2005)
CNM-MG-354	AAGACAGAAAGGGTGA	CAAGAGGGAGAAAGTAG		190	15	10	(T)15		PEREZ et al (2005)
CNM-MG-355	TGGCATTCATCTTTGG	AAGAGGCACTTCATCC		262	15	4	(AAAT) ATAT (AAAT)2 AATT (AAAT)		PEREZ et al (2005)
CNM-MG-356	TGCGTTCACATTTCCA	AATTGAGTGTCCCTTGC		177	11	4	(GATA) GAGA (GATA)3 GACN (GATA)3		PEREZ et al (2005)
CNM-MG-357	GCTTGAATCGCTACTGC	GTTGCTGCCACTCATT		278	16	4	(CTG)6 CTA (CTG)3		PEREZ et al (2005)
CNM-MG-362	TACTTGGACCTCAGTCA	GCACGCTTAGTCTCAA		199	15	21	(AAAAC) AAA (AAAAC)2		PEREZ et al (2005)
CNM-MG-364	CGTCGTAGTCACAAGAT	CAGTATCAATACCGTCCT		166	13	7	(TA)2 TC (TA)7		PEREZ et al (2005)
CNM-MG-367	AAACCACCCTGACCATC	CTGTGCCAAATTACAAGC		284	16	6	(ATTTT)4		PEREZ et al (2005)
CNM-MG-369	AGCAAGCATTCCTCCTA	TTGTGGTCGAACCTAAAC		239	15	7	(T)19		PEREZ et al (2005)
CNM-MG-371	CCAAGAGGGAGTAGAAA	GGATAAACACGAAACC		268	13	10	(TA)6 TG (TA) AA (TA)3 T (TA)2		PEREZ et al (2005)
CNM-MG-372	TGGATTTGCCGATTGA	TCCCAGCACTTGTCATC		252	14	7	(TTA)5		PEREZ et al (2005)
CNM-MG-379	GCACGATGGTTCAGTA	CCAATGCAAAATACAGA		248	14	2	(TG)3 (TT)2 (TG)2 (TT) (TG)5 TA (TG)4		PEREZ et al (2005)
CNM-MG-380	CGAGCGTTATCAAATG	GAAATGATGGGGAAGA		238	11	7	(ATT)3 GTT (ATT)5		PEREZ et al (2005)
CNM-MG-383	TTCCTCGTCATTTCAC	TGCTTACACCGCCAGA		268	7	5	(TA)2 TG (TA)4 C (TA)4 CA (TA)2		PEREZ et al (2005)
CNM-MG-384	ATCGGGAATACAATCG	AACCCTAACAAACAATAAG		227	13	9	(AAACA)5		PEREZ et al (2005)
CNM-MG-386	CGAGCACAGGAAGATA	TCTGGGAGAAGGGATA		257	13	4	(AAAAC)3		PEREZ et al (2005)
CNM-MG-387	CAGCTCATACGGAGAC	CTTGCGTGAAATTGTT		221	14	4	(AACA)2 TATA (AACA)2 AGCA (AACA)		PEREZ et al (2005)
CNM-MG-390	CGTAAGATGTGCCAGT	CAGTTATAAAGTCAAAAGTA		248	16	5	(TGA)5		PEREZ et al (2005)
CNM-MG-402	CTTTTGGCTGGCTTAC	TTCCTTTTGATCTACATTG		178	12	2	(AGAAA)3		PEREZ et al (2005)
CNM-MG-405	GTGACTGCCCTTTCTACC	CTTCCTTGCACGATTTT		251	9	12	(GA)17		PEREZ et al (2005)
CNM-MG-406	GATAAAGAAGCGAGAACG	CTATGGCTAGATCCGAGA		256	16	24	(GA)18		PEREZ et al (2005)
CNM-MG-407	GTCTCCTTGCCCGTGTC	CGAGTCCGTTGATCCTT		286	16	2	(TTTCT)4		PEREZ et al (2005)
CNM-MG-412	GCCATTTGATTGCTCT	TGACTTGGTCTTTGTTAG		235	16	5	(GT)8		PEREZ et al (2005)
CNM-MG-416	TGCCAGTGCCATTTGA	CCTCCTCCTCCCAACT		258	10	7	(TAT)4 TTT (TAT)2		PEREZ et al (2005)
CNM-MG-418	TAGCCAACGAACAAGC	GATTAGTTGATTAGCAGGA		280	13	2	(TAA)6		PEREZ et al (2005)
CNM-MG-421	TTTCTGCCACGGAGTT	CTGTTGCCCAAATAGC		144	15	4	(AAT)5		PEREZ et al (2005)
CNM-MG-430	GGGAAGCCCAAATAAGA	AAAGAAGAGGAAAGGGATAG		199	16	13	(CT)3 CATT (CT)6 CA (CT)5		PEREZ et al (2005)
CNM-MG-431	ATGAAAAGACGAAATG	ACGAGCGTTATCAAAT		246	11	8	(TAA)5 TAG CAA (TAA)2		PEREZ et al (2005)
CNM-MG-436	AGAAGTTGCGGCCTAT	TACCGAGTTATTCTTGCTG		295	14	11	(TA)10		PEREZ et al (2005)
CNM-MG-437	CAACCAGGAAATAGAACAG	GCAGCCTTACCACGAC		135	16	2	(CAA)6		PEREZ et al (2005)
CNM-MG-444	CGTACAAGGCATTGGG	GCATCTACTTTGACGCACT		278	16	3	(GTT)4		PEREZ et al (2005)
CNM-MG-455	GAGCGTATCTAACCTCA	TATGGCTATTGTAACTCTTC		284	16	5	(AAAAT)4		PEREZ et al (2005)
CNM-MG-474	CTGGCTTGTGGAATGG	CAACGAAAGGCAGATGG		195	16	7	(T)15		PEREZ et al (2005)
CNM-MG-479	GTGAAGTTGGGATTATAG	CTGCCAGTTTAGCGAC		102	16	12	(T)16		PEREZ et al (2005)
CNM-MG-483	ATTTCGCTACATATCATCAC	AAGAGGCAATAAGGGT		281	16	3	(T)7 A (T)11		PEREZ et al (2005)
CNM-MG-487	GACAGACAGTGGTGGCG	CGTTCTCCTTGCGTGATG		297	15	7	(GGC)6		PEREZ et al (2005)
CNM-MG-489	GACAGCCACCACGATAAG	GCAAGGAGGGACAGGAT		233	16	2	(AACTG)3		PEREZ et al (2005)
CNM-MG-494	ACCACTGACTCCCACG	CAGGGTCAAAGCAAGA		289	12	9	(AC)5 AG (AC)2 AT GG (AC) (ACGC)3		PEREZ et al (2005)
CNM-MG-496	TGTCACTGTTGAGCCCTACT	CAGATTCCTCAGCCTCCT		203	15	5	(TGG)4 CGG (TGG)		PEREZ et al (2005)
CNM-MG-498	TTGCTGCTTACTGTCTTGC	CATCATCCGACTCTTCCT		297	10	2	(TGG)5		PEREZ et al (2005)
CNM-MG-507	GATCCCGATGCCGTAGC	TGTTTACCAGTTGGGTCCAT		228	15	4	(GCT)4 ACT (GCT)3		PEREZ et al (2005)
CNM-MG-512	TGGAAACCTGGCTTGA	TCCTAAATACACGGACACT		240	16	6	(ATGT) GTGT AAGT (ATGT)3		PEREZ et al (2005)
CNM-MG-527	TAGCATTGTAGGGTCA	CCTTACATTGCCTTTG		188	13	3	(ATT)3 A(ATT) T (ATT)3		PEREZ et al (2005)
CNM-MG-548	ACAACTTCAAAGCTACA	TCAGTCTCATCTTCCAT		252	15	2	(AAAT)4		PEREZ et al (2005)
Lvan 50	CAGCTACTGACATCAACTTC	CTGGAATGCTTAGTCAAAC	53 ºC	336–357	P	5	(GCT)5	HS412002	SANTOS et al (2012)
Lvan 51	CTGGAATGCTTAGTCAAAC	CAGCTACTGACATCAACTTC	49.6 ºC	292–336	P	4	(AGC)5	HS412003	SANTOS et al (2012)
Lvan 59	AGGCTACACGACTTAGATG	TAGATAGATGTTGGTTCAGC	48ºC	180–276	P	5	(AAAC)5	HS412018	SANTOS et al (2012)
Lvan 61	ATCACACTAAGCAGGATATG	GTCACGTCTAACAAGCAG	48–54ºC	92–250	P	4	(TG)10	HS412004	SANTOS et al (2012)
Lvan 93	TCACCTATTCACTCTCAAAC	AGTGAGTGAGTTAGTGTGTTG	48–54ºC	100–166	P	18	(AC)6	HS412005	SANTOS et al (2012)
Lvan 94	CGAATGAAGATCCTCTAAG	TTTATGGATTAAGTAGGGC	53ºC	210–242	P	2	(CA)14..(CA)12	HS412022	SANTOS et al (2012)
Lvan 96	CTTCTGGCTTTTCTAACTC	CAAGGCTCTCTAACACTAAG	48ºC	178–304	P	6	(TTC)6	HS412019	SANTOS et al (2012)
Lvan 98	CTCCTTAGTCTGTTGTGTAAG	AAGTACACATTAAGACCTGC	48ºC	244–256	P	6	(AT)7	HS412006	SANTOS et al (2012)
Lvan 99	CAACACTAAAGGAACACACAC	CGTTTCTTGTTTTCTCTGTG	48 - 54ºC	96–186	P	13	(AAG)5	HS412007	SANTOS et al (2012)
Lvan 102	ATAGTCGCTAATCATCACC	CTGATTATCTCTTGCTATGC	51ºC	302–317	P	6	(ATA)6	HS412008	SANTOS et al (2012)
Lvan 104	CTCTTAATCACGACCATTC	TCTGTGATAACCGTATTACC	48ºC	192–213	P	7	(AAT)11	HS412009	SANTOS et al (2012)
Lvan 116	GGAACCTGTCATCTGAAC	CTCTCTCATCGATTTTGTC	48 - 54ºC	202–300	P	9	(ATTA)5	HS412010	SANTOS et al (2012)
Lvan 117	CCTCTGCATTACAAGATAAC	TCTGTTAAGATCTTCCTGG	51ºC	127–203	P	2	(AAAT)5(AAT)5	HS412011	SANTOS et al (2012)
Lvan 134	TCTGAATCTCCTCAGTCAG	ATTCAGCTAGAGAAAGAAGG	48 - 54ºC	170–260	P	20	(CT)10.(CT)7.(CT)8	HS412012	SANTOS et al (2012)
Lvan 154	TCTGCATCTATATTCACACC	AGTGAGTGAGTCTGTTTGTG	48 - 54ºC	155–271	P	15	(AC)8…(AC)6	HS412013	SANTOS et al (2012)
Lvan 183	GTGAAGCCTCTCATTACTC	CATGACTACCAAGATTTCTC	48 - 54ºC	212–300	P	19	(GA)7	HS412014	SANTOS et al (2012)
Lvan 195	AAACTCGGTAGACTAATCC	TCCTCTCTCAAAAGTCAAG	48 - 54ºC	84–159	P	14	(ATT)8	HS412015	SANTOS et al (2012)
Lvan 202	TAGTGTTCACAGATTCCG	GAAGTATCAAACAGAACAGC	48 - 54ºC	244–260	P	8	(CT)17	HS412016	SANTOS et al (2012)
Lvan 204	AGAACTGAACTTTGACCTTG	CATACAATTCCAAGACCG	48 - 54ºC	118–292	P	13	(TTC)5	HS412020	SANTOS et al (2012)
Lvan 205	TACAACCGCAAGTAGATG	ATAGAAGAGTATAGGTAGGCG	48 - 54ºC	153–297	P	13	(CA)6	HS412021	SANTOS et al (2012)
Lvan 232	GATGTGCAGGTGATACTG	CTGTCAAGTGAGGTAAAGAG	48 - 54ºC	117–216	P	8	(ATT)5	HS412017	SANTOS et al (2012)
HLJN-001	GCACCTGAAGGACATGTGTG	ACAACCAGCCTGTCCTGTTT	60ºC	263–500	P	15	(AG)9GG(AG)7GG(AG)47C(GA)2A(AG)5(AAAGAA)2(AG)27	DQ658189	ZHI-YING et al (2006)
HLJN-004	GGGAGGCTAAAAGATGGTGA	GGGTGAGGCGAGACAATTC	58ºC	225–249	P	7	(AG)43(CA)C(AG)7AAA(AG)3(AC)4(AG)(AC)(AG)7A(AG)3	DQ658192	ZHI-YING et al (2006)
HLJN-006	CGTGACACTCGTGCAGTTCT	TCAGGCTGCGTATTTTGATG	60ºC	230–317	P	16	(CA)25CT(CA)20	DQ658194	ZHI-YING et al (2006)
HLJN-007	CGACGGAAAATCGAGTTGTTT	CCAACAAAGGAACCTCCGTA	50ºC	238–404	P	17	(GT)3(TG)20(AGTG)2(TG)22TTC(GT)6 G(GT)13(TG)4	DQ658195	ZHI-YING et al (2006)
HLJN-008	CGTAAGTCCTGCAAAAGAAACT	GCCGTTCAACTATATATCAGC	60ºC	316–454	P	18	(TA)12(GA)(TAGA)4A(AT)(AG)49A(AG)10(AT)(AG)A(AG)10 TG(GA)(AG)3A(AT)(AG)	DQ658196	ZHI-YING et al (2006)
HLJN-010	GCGGAGGAAGGAGGATAAAG	TTGGTTTCTGAATTTGCGTATG	60ºC	262–500	P	8	(GA)4 — (GA)37(GAGACA)6	DQ658198	ZHI-YING et al (2006)
HLJN-014	GGGCGACAAATAAACGCATA	TGTTATCTGCATTTTACGGCTTT	60ºC	312–354	P	2	(TG)10A(GT)5A(TG)C(GT)3(GA)(GT)2A(TG)3(TATG)2 (TG)4(TA)(TG)3	DQ658201	ZHI-YING et al (2006)
HLJN-016	TTTCTGCTGTGAAGGATTGG	GGGGGAAACGGACTTAATCA	50ºC	171–313	P	13	(GA)3A(AG)7G(GA)80GG(GA)4	DQ658203	ZHI-YING et al (2006)
HLJN-023	AAGAGAGATGGAAGGAGTAAGTGC	GATCAATACCTTGCAGCGAAA	56,5ºC	188–246	P	18	(AG)3T(GA)24A(AG)15AAA(GA)2(AG)(GA)9	DQ658208	ZHI-YING et al (2006)
HLJN-029	CCGGGGATCCTGAGTAACTA	GAAGGAATTGCGCTATGGAG	58ºC	228–321	P	11	(CA)54	DQ658213	ZHI-YING et al (2006)
HLJN-030	AAGTGTGTGAGCGAGTGTGG	GTCGGGTCTTGGCTGTCA	66,5ºC	427–500	P	10	(AG)3(A)3(AG)4A(AG)5(TG)G(GA)(GTGAGA)3(GTGA) (GTGAGA)2(GTGA)2GC(GT)(GA)2(GTGA)2GC(GTGA) GA(GTGA)(GAGAGT)5GTA(TG)46AC(AG)44	DQ658214	ZHI-YING et al (2006)
M1	CTAACCCAATATCGAATC	GTGTGTTGCGGAATCGAA	52ºC		Variable	Several populations tested - 47 identified alleles			WOLFUS (1997)
c1696/f45p16/834	AAGTGGACCCAGATGTACGC	GGGTCCGTACATGCAATCAT	60.61	279		7	（TC）15		LI et al (2020)
c1849/f45p19/986	ATATTGTATGCGGTCTCGGC	CCTCCTTACCCTCCTTCCAC	59.93	206		5	（AGG）5		LI et al (2020)
c7152/f1p0/6395	5'-AGGAACTTTGGACATCCATGA-3'	5'-AACTGGAGACTCTTGCCACG-3'	60.44	263		2	（AT）6		LI et al (2020)
c7152/f1p0/6395	5'-TTGTACAATGTCCGACCCAA-3'	5'-GTTAAAACTGTGCAAGGCCC-3'	59.62	202		2	（AT）6		LI et al (2020)
c7152/f1p0/6395	5'-TGGCCAGATAGTTTGTTTTGC-3'	5'-TGCAAAAGATCACAAAGTTCG-3'	58.95	159		2	（TG）7		LI et al (2020)
c7159/f1p2/7187	5'-CCTCAGATAGGGTGCCACAT-3'	5'-TTCTGCAATTTCATACCCTCAA-3'	59.59	233		3	（AT）6		LI et al (2020)
c7160/f1p5/6655	5'-TGAGAATGAAATAAGGGCGG-3'	5'-ATAAGGGTGGAAAAGGAGGC-3'	59.42	140		3	（CT）6		LI et al (2020)
c7165/f1p0/7649	5'-TACCCAGGTATCGTCTCCCA-3'	5'-TGATTGCATGCTCTCCTCTG-3'	60.09	278		7	（TG）12		LI et al (2020)
c7201/f1p1/6803	5'-CTGTTGGTCGAGGACCATTT-3'	5'-TTAAGCACCAGTCATTTGGC-3'	58.77	166		3	（TA）7		LI et al (2020)
c7202/f1p4/7652	5'-GCTGTTTTGACCCTAATCGC-3'	5'-TTAGCCAGGAACACCCAGAC-3'	60.11	257		2	（AT）7		LI et al (2020)
c16138/f14p37/618	5'-CTGGTGACGAGTAGTGGGCT	5'-CGACGGAAGAGAGAGCAAAC-3'	60.13	264		2	（GCT）6		LI et al (2020)
c16148/f3p117/794	5'-CTGGTGACGAGTAGTGGGCT-3'	5'-CGACGGAAGAGAGAGCAAAC-3'	60.13	264		2	（GCT）6		LI et al (2020)
c1652/f27p37/1273	5'-CTGGTGACGAGTAGTGGGCT-3'	5'-CGACGGAAGAGAGAGCAAAC-3'	60.13	258		2	（GCT）6		LI et al (2020)
c2358/f24p36/1137	5'-GTCAAGCCCGAGAAGTGTTC-3'	5'-CGCGTAAAACAGTGGTCAAA-3'	59.76	271		4	（ATT）5		LI et al (2020)
c2438/f35p18/1618	5'-AAGGACGAGTCAGACCATGAA-3'	5'-GACCACAAAACATCCAAATGAA-3'	59.70	277		4	（ATT）6		LI et al (2020)
c1508/f7p10/3225	5'-AAATGATCAGCCACTCGTCC-3'	5'-TATTTTCCCTCTGCATTCGG-3'	60.03	213		5	（GTCA）6		LI et al (2020)
c1992/f7p4/3244	5'-GAGGTTGAGGGTGTCGATGT-3'	5'-TCCTCTCCTCCTCCTCTTCC-3'	59.88	277		8	（GGAA）5		LI et al (2020)
c2322/f15p12/3591	5'-GTGTGGGGAAGAGAACCTCA-3'	5'-TGCACAACACAAAGCATGAA-3'	59.88	233		4	（GTTT）5		LI et al (2020)
c16716/f1p10/1270	5'-GATCTGTGAGCGAACGAACA-3'	5'-GAGAAGGGAGAGGGAGGAGA-3'	59.88	230		7	（CTCCCT）5		LI et al (2020)
LvIRF-5′UTR	ATCGGGATCCACTCGCAGATAC	GGCGACCTTAGACCGACGAGTT	56	190 to 230 bp	20		(CT)18: 13 - 24		YIN et al (2019)
LvE2X	TTTAGCAACACTTTCCTT	GGTTCAAGTCCCACCAGA	46	350	10	5	( TG)62	FE158490	WANG et al (2011)
LvE4X	ATGAAGTGGCTCGTGTAAG	ATTTGGTGGATTTAGGGA	45	260	10	4	( TG)47	FE152424	WANG et al (2011)
LvE6X	CACACGCACACGCAAACACA	GCTAATCGAAATGAAACATG	46	263	10	5	( CA)47	FE122799	WANG et al (2011)
LvE8X	GGCAGCAAGAGTTCCAT	GGTCTGAATGCTTCCTGT	50	288	10	4	(CAGA)41	FE069689	WANG et al (2011)
LvE10X	CACAGAGGATAGACGCAAGG	TTCCATCAACTCGGGTGC	46	408	10	-	( CA)40	FE186821	WANG et al (2011)
LvE11X	CGGGGACGATCACAACAC	CGCACGCACCCACGCACAAACA	48	223	10	3	(GT)42	FE054484	WANG et al (2011)
LvE13X	GAACCGTGCGAAAGTCCC	CAGCGACACGACAGAAGGA	45	320	10	3	(AG)39	FE124653	WANG et al (2011)
LvE15X	TTTGCCTTATTGGTTGCG	CAGCGACACGACAGAAGGA	50	600	10	-	( AG)39	FE125173	WANG et al (2011)
LvE16X	GTTGAGGGAAGGTTGTGC	CATAATAAGCAATGCCAAGA	56	380	10	3	( CA)39	FE112827	WANG et al (2011)
LvE17X	GCCAATTACGATTGTTT	CAACATCCCTTCACAAAC	55	256	10	3	( TG)39	FE079795	WANG et al (2011)
LvE22X	F:GCACTTAGGGTTAGGTCA	TAGCTTCTCGGCTACAAA	46	149	10	2	( CA)32	FE123558	WANG et al (2011)
LvE26X	ATTATTACAAGTCCGAGTG	CTGAAGATGAGGGAGACG	46	397	10	5	( GA)49	FE110384	WANG et al (2011)
LvE35X	AGCGAGTCAGTGAGCGAGGAA	CGCCAAACGAATGGTCTA	46	360	10	4	( GA)16 .. ( AG)29	GT112971	WANG et al (2011)
LvE39X	CGTATCCTTCGCCTTCTC	GGAAAGATGGCGTGACAT	46	250	10	3	( ATCT)26	FE046762	WANG et al (2011)
LvE40X	ACAGTCACCGTCGAAGTA	AGGGAGGCTATAAAGGAT	46	160	10	2	( CT)26	FE093957	WANG et al (2011)
LvE41X	ACCCTTGCCTCATTTCGC	CAGGCGCAAGAGTGGAAA	46	250	10	2	( CT)26	FE064041	WANG et al (2011)
LvE42X	TCAAGAGCAACCGCAGAA	CCAGGTCTTGGCATGGAG	45	400	10	2	( GAA)25	FE148403	WANG et al (2011)
LvE43X	GGACCTCTGCTGTTCTA	CCTTCTTCGCCAGTTCAT	45	200	10	3	( CT)25	FE152890	WANG et al (2011)
LvE47X	GTCAGTGAGCGAGGAAGC	CGCCAAACGAATGGTCTA	50	380	10	3	( GA)33	GT112501	WANG et al (2011)
LvE53X	GTCAGTGAGCGAGGAAGC	CGCCAAACGAATGGTCTA	51	300	10	4	( GA)22 .. (GA)7	GT113042	WANG et al (2011)
LvE54X	CTAAACCGACAGATACAA	TAAGTCTTGTTCAGTGGC	50	250	10	3	( AG)21	FE117290	WANG et al (2011)
LvE55X	CTCGCTCGTCTGTTTCAC	GAGTAACTGGGTCATCGT	48	260	10	3	(GT)12 ... (GT)25	FE080567	WANG et al (2011)
LvE60	CGAGTCAGTGAGCGAGGAA	GCAAGGAATCAGGCACAA	46	300	10	2	( GT)19	GT112848	WANG et al (2011)
LvE65	GCTGGTTGTGGACTCTAA	CCTTGCATTGATCTGTCA	46	200	10	2	( AAT)18	FE045783	WANG et al (2011)
LvE66	GATCACCACCATTCTTTAGCCA	CGCTGTATGGGTCATCTGC	53	250	10	3	( TC)17	FE179615	WANG et al (2011)
LvE67	TTTCCTGGACAACCTCAC	TTCCCATCTTACGTTCTACT	55	150	10	3	( AG)18	CK591514	WANG et al (2011)
LvE71	TTCTTCCTTGCACGATTT	TGACTGCCCTTTCTACCA	46	300	10	4	( TC)17	CK591516	WANG et al (2011)
LvE72	ATCCGTCGTGAAGTTAGG	TGTTTGTGCTTATGTGGG	47	200	10	3	( CA)17	FE153896	WANG et al (2011)
LvE74	GCTTCGTTGCACTGACT	GACTGGTACTTCCGTTTG	48	250	10	2	( CA)16	FE151887	WANG et al (2011)
M7	ACACTCACTT		45			3			ANDRIANTAHINA et al (2015)
M8	TACACACCAA		45			9			ANDRIANTAHINA et al (2015)
M9	TGTTAGGAAT		49			10			ANDRIANTAHINA et al (2015)
M10	GATAGAGAGG		42			5			ANDRIANTAHINA et al (2015)
60S ribosomal	CAGCTACTGACATCAACTTC	CTCCTTCTTGGCTTCCTCCT	58	239 - 333 bp	200	P		JR494145	SANTOS et al (2018)
M1103	GGCTGTGTTTGCGGTGTAGTTT	TCATACGATAATGGCATAGAAGG	55	376 - 391	180	2 a 5			FANG et al (2020)
Lv12	GATCATTCGCCCCTCTTTTT	ATCTACGGTTCGAGAGCAGA	55	125 - 134	180	3 a 10			FANG et al (2020)
