# Supplementary material for: Characterization of microsatellite markers in the coding regions of the Penaeus vannamei genome
Source: PLoS One. 2024 May 2;19(5):e0289351. doi: 10.1371/journal.pone.0289351 (PMC11065258; doi:10.1371/journal.pone.0289351)
Supplement: S2 Table — (XLSX) [file pone.0289351.s002.xlsx]

## Sheet: Plan1
Locus (SSR)	Foward	Reverse	Annealing temperature	Size-range (bp)	Number of individuals (N)	Alleles (na)	Repeat motif	GenBank	Autor
TUMXLv8.193	GATGTACACAACTGTACTTCG	GAGATGATAAGAGAACGAAAG	50ºC	169	P	9	…(AT)3…	AF360069	MEEHAN et al., (2003)
TUMXLv8.256	GGACTCACACTTCTGGTTC	GGCTGCACCTTGTAAGTC	55ºC	166	P	6	…(AAT)4…	AF360076	MEEHAN et al., (2003)
TUMXLv9.174	CACATCATGTCACTGCTACGAC	GCTGCACAATCAACTTGCTTAC	59ºC	234	P	2	…(AT)3…	AF360104	MEEHAN et al., (2003)
TUMXLv10.220	CGGAGTAAGGTACGGACTG	GTGGAGGTCGAGAGGACAC	59ºC	163	P	3	…(GCG)4…	AF359969	MEEHAN et al., (2003)
TUMXLv10.255	CTAAATAAATCACGGGTTGGG	CCTTCTGGTTTACTGTTGAGGC		213	P	2	…(AT)3…	AF359977	MEEHAN et al., (2003)
TUMXLv10.484	ACATCTGGTTGGTCTGAGGC	GGAGTCGGTATC		237	P	4	…(TC)3…	AF360010	MEEHAN et al., (2003)
TUGAPv 7-9.179	GCTGTCTGGCAGTCATTAA	TGAGGAAAGGATGGCTGAA	52ºF	52	P	11	.(TC)25.	AY376990	GARCIA; ALCIVAR-WARREN (2007)
TUGAPv3-5.271	CCACCCAACGTTTAAATAAC	GTCAGAGGATTGTATGATGT	52 ºF	141	P	8	.(GA)50.	AY376941	GARCIA; ALCIVAR-WARREN (2007)
TUGAPv7-9.226	GTGGCAATCACAACACCAAA	GGTCTGGTTTTCTGTACTGTGA	52ºF	33	P	4	.(AGAA)4.	AY376994	GARCIA; ALCIVAR-WARREN (2007)
Livan09	AAAGTGACTGCCTGGCAACT	TTTGAGGGCATGGAAACAGT	57ºC	134-174	20	13	(ACA)15		PEREZ; HENRIQUEZ (2018)
Livan04	ATTCTTGGAGTATGCGGTGG	TGATTTGAGAACGAGACGGA	57ºC	172-203	28	12	(ATTT)9		PEREZ; HENRIQUEZ (2018)
Livan10	ACAATGTAAACAAACCGGGC	CGGTAGGATGAGGTTCCTGT	57ºC	172-194	29	13	(GGA)13		PEREZ; HENRIQUEZ (2018)
Livan12	AACCAACTCGGGATGACG	GTGGGGGTGATCTTTTCCA	57ºC	115-133	23	8	(CAA)10		PEREZ; HENRIQUEZ (2018)
Livan13	AAAGTGCGGATATTAGTGTTTTTG	TCTGCACGTCCTTCCTTTCT	57ºC	274-341	24	16	(GTT)10		PEREZ; HENRIQUEZ (2018)
Livan15	GCCAAATGGAGCCTAAGAAG	TTTAATTTCGTCCGTCTGGC	57ºC	182-227	28	20	(ATT)10		PEREZ; HENRIQUEZ (2018)
Lican24	TCTTGTCGATGATGGTGATGA	GCCCTTTGTGGCTTGTCTAA	57ºC	141-165	23	7	(ATT)7		PEREZ; HENRIQUEZ (2018)
Livan25	ACACAGGAGGTAATGGAGGC	TGTATGGAGAGGAACCCCTG	57ºC	170-178	20	5	(TGG)7		PEREZ; HENRIQUEZ (2018)
Livan30	CCCATCTCTTTCGGTGGTTA	GAACAGCGGAGGAGGAGAAT	57ºC	128-158	32	7	(TCC)7		PEREZ; HENRIQUEZ (2018)
Livan42	TGTATGTATGCGTGCGTGTG	CACTTCGCCATTTAATCCGT	57ºC	214-242	25	8	(CT)9		PEREZ; HENRIQUEZ (2018)
Livan44	ACCCTCTCATCAAGCAGTGG	TCCACAGAAGAGCGTGTTTG	57ºC	232-256	28	13	(TC)8		PEREZ; HENRIQUEZ (2018)
Livan51	CAATTACTCCGGCCTCAAGA	AACCGTACACAGGCCAATTC	57ºC	149-181	31	12	(AG)8		PEREZ; HENRIQUEZ (2018)
Livan56	TGTTGTGTCTCTTCGTTGCC	TTTCGTAAAAGCTGTCGCAA	57ºC	125-149	20	16	(TG)7		PEREZ; HENRIQUEZ (2018)
Livan60	TGGCCGTAGATACTGACCCT	CATGCAGGCTTGAAGAGTGA	57ºC	266-330	28	15	(AT)10		PEREZ; HENRIQUEZ (2018)
Pvan0040	TTTACGATCAGATTGTTC	GAAATAGAAAATAAAGAAC	45ºC	145–157	28	6	(GAAA)8	AY062926	CRUZ et al (2002)
Lvan03	TGACTGGGACTTCTTGCTGC	CTGTGCAGCTCGTAGAGTTC	52ºC	128–130	P	2	(GA)8	AY369257	FREITAS et al (2007)
Lvan08	CTTCACAGAGGTTGGATAG	CGATAAGGAAACTGACATTG	53ºC	218–323	P	2	(AGC)8	DQ988336	FREITAS et al (2007)
Lvan09	ATCTCGATAAGGAAACTGAC	GACAGGTTTGTCTTCACAG	51ºC	226–238	P	2	(TGC)9	DQ988337	FREITAS et al (2007)
L van 14 (B07-1)	AGACAAAGGGAAGGAGAGAC	GGCTTATTCCATGGTTGTT	53ºC	119 -135	P	4	(AGAC)5		MARQUES (2009)
L van 25 (D09-2)	TGGTATTGTGGTTGCTGTTA	AGAAGGTGAAACGTAATACTCG	47ºC	125 - 135	P	6	(TC)6		MARQUES (2009)
L van 33 (H07-2)	TTTGTCTGTCTGTCCATCTG	GTTCGTAAAATCCTCCTCAA	51ºC	234 - 250	P	3	(TCAC)5		MARQUES (2009)
CNM-MG-339	AAACAACATATTGCAGTTC	AAGCGTCAGATTCCAG		162	14	9	(ACAAA)4		PEREZ et al (2005)
CNM-MG-347	TGATCGCAACAATAAAG	GTCGAAGCTGGAAACT		287	11	8	(TGA)6		PEREZ et al (2005)
CNM-MG-351	GCAAACAGGAGACAAT	CGGACTCTAGCAATAA		218	16	15	(T)20		PEREZ et al (2005)
CNM-MG-354	AAGACAGAAAGGGTGA	CAAGAGGGAGAAAGTAG		190	15	10	(T)15		PEREZ et al (2005)
CNM-MG-367	AAACCACCCTGACCATC	CTGTGCCAAATTACAAGC		284	16	6	(ATTTT)4		PEREZ et al (2005)
CNM-MG-369	AGCAAGCATTCCTCCTA	TTGTGGTCGAACCTAAAC		239	15	7	(T)19		PEREZ et al (2005)
CNM-MG-372	TGGATTTGCCGATTGA	TCCCAGCACTTGTCATC		252	14	7	(TTA)5		PEREZ et al (2005)
CNM-MG-384	ATCGGGAATACAATCG	AACCCTAACAAACAATAAG		227	13	9	(AAACA)5		PEREZ et al (2005)
CNM-MG-386	CGAGCACAGGAAGATA	TCTGGGAGAAGGGATA		257	13	4	(AAAAC)3		PEREZ et al (2005)
CNM-MG-390	CGTAAGATGTGCCAGT	CAGTTATAAAGTCAAAAGTA		248	16	5	(TGA)5		PEREZ et al (2005)
CNM-MG-402	CTTTTGGCTGGCTTAC	TTCCTTTTGATCTACATTG		178	12	2	(AGAAA)3		PEREZ et al (2005)
CNM-MG-405	GTGACTGCCCTTTCTACC	CTTCCTTGCACGATTTT		251	9	12	(GA)17		PEREZ et al (2005)
CNM-MG-406	GATAAAGAAGCGAGAACG	CTATGGCTAGATCCGAGA		256	16	24	(GA)18		PEREZ et al (2005)
CNM-MG-407	GTCTCCTTGCCCGTGTC	CGAGTCCGTTGATCCTT		286	16	2	(TTTCT)4		PEREZ et al (2005)
CNM-MG-412	GCCATTTGATTGCTCT	TGACTTGGTCTTTGTTAG		235	16	5	(GT)8		PEREZ et al (2005)
CNM-MG-418	TAGCCAACGAACAAGC	GATTAGTTGATTAGCAGGA		280	13	2	(TAA)6		PEREZ et al (2005)
CNM-MG-421	TTTCTGCCACGGAGTT	CTGTTGCCCAAATAGC		144	15	4	(AAT)5		PEREZ et al (2005)
CNM-MG-436	AGAAGTTGCGGCCTAT	TACCGAGTTATTCTTGCTG		295	14	11	(TA)10		PEREZ et al (2005)
CNM-MG-437	CAACCAGGAAATAGAACAG	GCAGCCTTACCACGAC		135	16	2	(CAA)6		PEREZ et al (2005)
CNM-MG-444	CGTACAAGGCATTGGG	GCATCTACTTTGACGCACT		278	16	3	(GTT)4		PEREZ et al (2005)
CNM-MG-455	GAGCGTATCTAACCTCA	TATGGCTATTGTAACTCTTC		284	16	5	(AAAAT)4		PEREZ et al (2005)
CNM-MG-474	CTGGCTTGTGGAATGG	CAACGAAAGGCAGATGG		195	16	7	(T)15		PEREZ et al (2005)
CNM-MG-479	GTGAAGTTGGGATTATAG	CTGCCAGTTTAGCGAC		102	16	12	(T)16		PEREZ et al (2005)
CNM-MG-487	GACAGACAGTGGTGGCG	CGTTCTCCTTGCGTGATG		297	15	7	(GGC)6		PEREZ et al (2005)
CNM-MG-489	GACAGCCACCACGATAAG	GCAAGGAGGGACAGGAT		233	16	2	(AACTG)3		PEREZ et al (2005)
CNM-MG-498	TTGCTGCTTACTGTCTTGC	CATCATCCGACTCTTCCT		297	10	2	(TGG)5		PEREZ et al (2005)
CNM-MG-548	ACAACTTCAAAGCTACA	TCAGTCTCATCTTCCAT		252	15	2	(AAAT)4		PEREZ et al (2005)
Lvan 50	CAGCTACTGACATCAACTTC	CTGGAATGCTTAGTCAAAC	53 ºC	336–357	P	5	(GCT)5	HS412002	SANTOS et al (2012)
Lvan 51	CTGGAATGCTTAGTCAAAC	CAGCTACTGACATCAACTTC	49.6 ºC	292–336	P	4	(AGC)5	HS412003	SANTOS et al (2012)
Lvan 59	AGGCTACACGACTTAGATG	TAGATAGATGTTGGTTCAGC	48ºC	180–276	P	5	(AAAC)5	HS412018	SANTOS et al (2012)
Lvan 61	ATCACACTAAGCAGGATATG	GTCACGTCTAACAAGCAG	48–54ºC	92–250	P	4	(TG)10	HS412004	SANTOS et al (2012)
Lvan 93	TCACCTATTCACTCTCAAAC	AGTGAGTGAGTTAGTGTGTTG	48–54ºC	100–166	P	18	(AC)6	HS412005	SANTOS et al (2012)
Lvan 96	CTTCTGGCTTTTCTAACTC	CAAGGCTCTCTAACACTAAG	48ºC	178–304	P	6	(TTC)6	HS412019	SANTOS et al (2012)
Lvan 98	CTCCTTAGTCTGTTGTGTAAG	AAGTACACATTAAGACCTGC	48ºC	244–256	P	6	(AT)7	HS412006	SANTOS et al (2012)
Lvan 99	CAACACTAAAGGAACACACAC	CGTTTCTTGTTTTCTCTGTG	48 - 54ºC	96–186	P	13	(AAG)5	HS412007	SANTOS et al (2012)
Lvan 102	ATAGTCGCTAATCATCACC	CTGATTATCTCTTGCTATGC	51ºC	302–317	P	6	(ATA)6	HS412008	SANTOS et al (2012)
Lvan 104	CTCTTAATCACGACCATTC	TCTGTGATAACCGTATTACC	48ºC	192–213	P	7	(AAT)11	HS412009	SANTOS et al (2012)
Lvan 116	GGAACCTGTCATCTGAAC	CTCTCTCATCGATTTTGTC	48 - 54ºC	202–300	P	9	(ATTA)5	HS412010	SANTOS et al (2012)
Lvan 183	GTGAAGCCTCTCATTACTC	CATGACTACCAAGATTTCTC	48 - 54ºC	212–300	P	19	(GA)7	HS412014	SANTOS et al (2012)
Lvan 195	AAACTCGGTAGACTAATCC	TCCTCTCTCAAAAGTCAAG	48 - 54ºC	84–159	P	14	(ATT)8	HS412015	SANTOS et al (2012)
Lvan 202	TAGTGTTCACAGATTCCG	GAAGTATCAAACAGAACAGC	48 - 54ºC	244–260	P	8	(CT)17	HS412016	SANTOS et al (2012)
Lvan 204	AGAACTGAACTTTGACCTTG	CATACAATTCCAAGACCG	48 - 54ºC	118–292	P	13	(TTC)5	HS412020	SANTOS et al (2012)
Lvan 205	TACAACCGCAAGTAGATG	ATAGAAGAGTATAGGTAGGCG	48 - 54ºC	153–297	P	13	(CA)6	HS412021	SANTOS et al (2012)
Lvan 232	GATGTGCAGGTGATACTG	CTGTCAAGTGAGGTAAAGAG	48 - 54ºC	117–216	P	8	(ATT)5	HS412017	SANTOS et al (2012)
HLJN-029	CCGGGGATCCTGAGTAACTA	GAAGGAATTGCGCTATGGAG	58ºC	228–321	P	11	(CA)54	DQ658213	ZHI-YING et al (2006)
c1696/f45p16/834	AAGTGGACCCAGATGTACGC	GGGTCCGTACATGCAATCAT	60.61	279		7	（TC）15		LI et al (2020)
c1849/f45p19/986	ATATTGTATGCGGTCTCGGC	CCTCCTTACCCTCCTTCCAC	59.93	206		5	（AGG）5		LI et al (2020)
c7152/f1p0/6395	5'-AGGAACTTTGGACATCCATGA-3'	5'-AACTGGAGACTCTTGCCACG-3'	60.44	263		2	（AT）6		LI et al (2020)
c7152/f1p0/6395	5'-TTGTACAATGTCCGACCCAA-3'	5'-GTTAAAACTGTGCAAGGCCC-3'	59.62	202		2	（AT）6		LI et al (2020)
c7152/f1p0/6395	5'-TGGCCAGATAGTTTGTTTTGC-3'	5'-TGCAAAAGATCACAAAGTTCG-3'	58.95	159		2	（TG）7		LI et al (2020)
c7159/f1p2/7187	5'-CCTCAGATAGGGTGCCACAT-3'	5'-TTCTGCAATTTCATACCCTCAA-3'	59.59	233		3	（AT）6		LI et al (2020)
c7160/f1p5/6655	5'-TGAGAATGAAATAAGGGCGG-3'	5'-ATAAGGGTGGAAAAGGAGGC-3'	59.42	140		3	（CT）6		LI et al (2020)
c7165/f1p0/7649	5'-TACCCAGGTATCGTCTCCCA-3'	5'-TGATTGCATGCTCTCCTCTG-3'	60.09	278		7	（TG）12		LI et al (2020)
c7201/f1p1/6803	5'-CTGTTGGTCGAGGACCATTT-3'	5'-TTAAGCACCAGTCATTTGGC-3'	58.77	166		3	（TA）7		LI et al (2020)
c7202/f1p4/7652	5'-GCTGTTTTGACCCTAATCGC-3'	5'-TTAGCCAGGAACACCCAGAC-3'	60.11	257		2	（AT）7		LI et al (2020)
c16138/f14p37/618	5'-CTGGTGACGAGTAGTGGGCT-3'	5'-CGACGGAAGAGAGAGCAAAC-3'	60.13	264		2	（GCT）6		LI et al (2020)
c2358/f24p36/1137	5'-GTCAAGCCCGAGAAGTGTTC-3'	5'-CGCGTAAAACAGTGGTCAAA-3'	59.76	271		4	（ATT）5		LI et al (2020)
c2438/f35p18/1618	5'-AAGGACGAGTCAGACCATGAA-3'	5'-GACCACAAAACATCCAAATGAA-3'	59.70	277		4	（ATT）6		LI et al (2020)
c1508/f7p10/3225	5'-AAATGATCAGCCACTCGTCC-3'	5'-TATTTTCCCTCTGCATTCGG-3'	60.03	213		5	（GTCA）6		LI et al (2020)
c1992/f7p4/3244	5'-GAGGTTGAGGGTGTCGATGT-3'	5'-TCCTCTCCTCCTCCTCTTCC-3'	59.88	277		8	（GGAA）5		LI et al (2020)
c2322/f15p12/3591	5'-GTGTGGGGAAGAGAACCTCA-3'	5'-TGCACAACACAAAGCATGAA-3'	59.88	233		4	（GTTT）5		LI et al (2020)
c16716/f1p10/1270	5'-GATCTGTGAGCGAACGAACA-3'	5'-GAGAAGGGAGAGGGAGGAGA-3'	59.88	230		7	（CTCCCT）5		LI et al (2020)
LvIRF-5′UTR	ATCGGGATCCACTCGCAGATAC	GGCGACCTTAGACCGACGAGTT	56	190 to 230 bp	20		(CT)18: 13 - 24		YIN et al (2019)
LvE2X	TTTAGCAACACTTTCCTT	GGTTCAAGTCCCACCAGA	46	350	10	5	( TG)62	FE158490	WANG et al (2011)
LvE4X	ATGAAGTGGCTCGTGTAAG	ATTTGGTGGATTTAGGGA	45	260	10	4	( TG)47	FE152424	WANG et al (2011)
LvE6X	CACACGCACACGCAAACACA	GCTAATCGAAATGAAACATG	46	263	10	5	( CA)47	FE122799	WANG et al (2011)
LvE8X	GGCAGCAAGAGTTCCAT	GGTCTGAATGCTTCCTGT	50	288	10	4	(CAGA)41	FE069689	WANG et al (2011)
LvE11X	CGGGGACGATCACAACAC	CGCACGCACCCACGCACAAACA	48	223	10	3	(GT)42	FE054484	WANG et al (2011)
LvE13X	GAACCGTGCGAAAGTCCC	CAGCGACACGACAGAAGGA	45	320	10	3	(AG)39	FE124653	WANG et al (2011)
LvE16X	GTTGAGGGAAGGTTGTGC	CATAATAAGCAATGCCAAGA	56	380	10	3	( CA)39	FE112827	WANG et al (2011)
LvE17X	GCCAATTACGATTGTTT	CAACATCCCTTCACAAAC	55	256	10	3	( TG)39	FE079795	WANG et al (2011)
LvE22X	F:GCACTTAGGGTTAGGTCA	TAGCTTCTCGGCTACAAA	46	149	10	2	( CA)32	FE123558	WANG et al (2011)
LvE26X	ATTATTACAAGTCCGAGTG	CTGAAGATGAGGGAGACG	46	397	10	5	( GA)49	FE110384	WANG et al (2011)
LvE39X	CGTATCCTTCGCCTTCTC	GGAAAGATGGCGTGACAT	46	250	10	3	( ATCT)26	FE046762	WANG et al (2011)
LvE40X	ACAGTCACCGTCGAAGTA	AGGGAGGCTATAAAGGAT	46	160	10	2	( CT)26	FE093957	WANG et al (2011)
LvE41X	ACCCTTGCCTCATTTCGC	CAGGCGCAAGAGTGGAAA	46	250	10	2	( CT)26	FE064041	WANG et al (2011)
LvE42X	TCAAGAGCAACCGCAGAA	CCAGGTCTTGGCATGGAG	45	400	10	2	( GAA)25	FE148403	WANG et al (2011)
LvE43X	GGACCTCTGCTGTTCTA	CCTTCTTCGCCAGTTCAT	45	200	10	3	( CT)25	FE152890	WANG et al (2011)
LvE47X	GTCAGTGAGCGAGGAAGC	CGCCAAACGAATGGTCTA	50	380	10	3	( GA)33	GT112501	WANG et al (2011)
LvE54X	CTAAACCGACAGATACAA	TAAGTCTTGTTCAGTGGC	50	250	10	3	( AG)21	FE117290	WANG et al (2011)
LvE60	CGAGTCAGTGAGCGAGGAA	GCAAGGAATCAGGCACAA	46	300	10	2	( GT)19	GT112848	WANG et al (2011)
LvE65	GCTGGTTGTGGACTCTAA	CCTTGCATTGATCTGTCA	46	200	10	2	( AAT)18	FE045783	WANG et al (2011)
LvE66	GATCACCACCATTCTTTAGCCA	CGCTGTATGGGTCATCTGC	53	250	10	3	( TC)17	FE179615	WANG et al (2011)
LvE67	TTTCCTGGACAACCTCAC	TTCCCATCTTACGTTCTACT	55	150	10	3	( AG)18	CK591514	WANG et al (2011)
LvE71	TTCTTCCTTGCACGATTT	TGACTGCCCTTTCTACCA	46	300	10	4	( TC)17	CK591516	WANG et al (2011)
LvE72	ATCCGTCGTGAAGTTAGG	TGTTTGTGCTTATGTGGG	47	200	10	3	( CA)17	FE153896	WANG et al (2011)
LvE74	GCTTCGTTGCACTGACT	GACTGGTACTTCCGTTTG	48	250	10	2	( CA)16	FE151887	WANG et al (2011)
