# Supplementary material for: Characterization of microsatellite markers in the coding regions of the Penaeus vannamei genome
Source: PLoS One. 2024 May 2;19(5):e0289351. doi: 10.1371/journal.pone.0289351 (PMC11065258; doi:10.1371/journal.pone.0289351)
Supplement: S3 Table — (XLSX) [file pone.0289351.s003.xlsx]

## Sheet: Plan1
Locus (SSR)	Forward	Reverse	Repeat motif	GenBank acession	Sequency	Start	End	Reference	Scaffold	Amplicon Size
TUMXLv8.193	GATGTACACAACTGTACTTCG	GAGATGATAAGAGAACGAAAG	(AT)3	AF360069	GATCAACACGAGATTAACCTTTGTTCACAATAGCACAAAAATTATCTAAATTTTACTGATGCAGGCAATAGAATTATTTATTTTTTTATTCTGACTAGGGAAGGATGTACACAACTGTACTTCGTGGTACTAATAGTAACGGCACTGAACTGTAATTTTGGGTATTTGGGGTACCATTCCTTTTAAGGTAATGGTGATACCAACCGGTAGTATAATATATTTGTTTTTTCATTTGATTTACTTTAATTTTTAATCTTATATTTTAATATTATAATACTCTTTATTATAATACTCTTTCGTTCTCTTATCATCTCTTTCTTTCTTCAATCAATTTATAATCTAATTATCTTTCATTCTCTTATTATCTATTTCTTTTCGCAATCAATTTATAATCTAATT…	-	-	-	-
TUMXLv8.256	GGACTCACACTTCTGGTTC	GGCTGCACCTTGTAAGTC	(AAT)4	AF360076	GNTCTCTGGCTTNGAATCCCCTAACAGTAACACTTNGGACTCACACTTCTGGTTCATAAAATTTAATGAAGAAAATAAAAAAATAATAATAATAAAAAAATCAGGGAAGTGGNTAGAAAGTTCGGAAAACTTGATTATAATGACTCTATTGTGAGCNTTTGTACCGGATGACACTTTGTTTNCCGACTTACAAGGTGCAGCCACACGCTTTCCCAGCCAGGGACCGCCTCCCACTGTCGGGGTGTTTGGCAAGAGCTAAATAAGAAAAGCAAACGACGTGATAAAANCCAATGCGAATGCGGAATA	-	-	-	-
TUMXLv9.174	CACATCATGTCACTGCTACGAC	GCTGCACAATCAACTTGCTTAC	(AT)3	AF360104/NW_020868569.1	GATCACATCATGTCACTGCTACGACATGAAAAAACAATTATGACATATATTAAGTGTCATCATTACATAAATATTAGCATAAATTAGGTGAGATAATGTACCTATATCAGTATACTAGTATGGNCTTTAATAATCTATTAGTTTGTAATTTCTTATTTGCTTTGGGTCTGTATAATACTGATATGAGAAAGCAAATGGTGTAACATCAAGAATGAGTAAGCAAGTTGATTGTGCAGCAAGAATTCACATCAATAATTCGAAGAAATTAAAGAGAATTAATTAAATAATACCAGTGTGATTAAATTCAATATTATCCCATGAGTGTCTGTTACCCATTCATTCACTCGCATCTAATTACATTAGAAAAATGATATACTGNCAGTGCAAGTCAAGGATTTC…	-	-	-	-
TUMXLv10.220	CGGAGTAAGGTACGGACTG	GTGGAGGTCGAGAGGACAC	(GCG)4	AF359969	GATCTATCGACCAGAGGCTGAACACCTTGGAGACCTGCTGCGGAGTAAGGTACGGACTGCCCCCCCGCGACGCGGGCGTGCTGGGTTGGCATCTCAAGAAAACTCCCGAGGGCCCGTTCTCTGCTAGAAGACCTGCCTAGGTAAAGGTTTTAAATAACCACCACCGCCCCTGCGGCGGCGGCGCGTGTCCTCTCGACCTCCACCCCACAGG	-	-	-	-
TUMXLv10.255	CTAAATAAATCACGGGTTGGG	CCTTCTGGTTTACTGTTGAGGC	(AT)3	AF359977	GATCGCCTTCATTTTTTCAACGGATAATTCACTTTGATTCATAATTAGTTTATATCTGATAATAAATTCACCTTATTTGAGGTAAAAGTATTGAAACGGACAAAGAATTACACATTTATTTGATTATTTATATTTATTTCATACTATATTATGATATAAGGCCTCATCGGATAGTGAGGATATCGCATCCTCGGATTCTCGAATGGCGCCGCCGTACCCTTAGAGGGCTGCCAGATGCCACCAGATATCCTCGTTTTGGGCCAAATGGCTCCAGGATGGAATCGCTGAAGTCTGTCTATTGTTTAGGGTCGCGGGCTGTCATGGACTCGTGACGCCACAAAAAGAAAAAAAAAATGTACACTAAAATATAGCTCAATATGAATACAGTATAATAACATA…	-	-	-	-
TUMXLv10.484	ACATCTGGTTGGTCTGAGGC	GGAGTCGGTATC	(TC)3	AF360010	GATCTACCAAGAAATAACAAAAACACAATCCATCTAAAACCAAACCCGGTCATGTCACTCTAGCCCTTGACATGCTCCAGAAACATTTCATAATTCAACATCTGGTTGGTCTGAGGCCGACGAGGAGACCGACAAAGTCAGTTGATATAAGTTGCGGTAACGACCCAGCCTCACGACCTGACACGGCACGCACAGCTTCTCCCCCCCCCCCCCCCCCGGCGCTCAGAAATGGGAAGCTCAAAACAACCCAGCCGACTCCCACGCGGAACGCCCGACTCGGAAATCCTCCCAAAGACGGAACTAAGAAGCCACCTGTCTCTCCGATACCGACTCC	-	-	-	-
TUGAPv 7-9.179	GCTGTCTGGCAGTCATTAA	TGAGGAAAGGATGGCTGAA	(TC)25	AY376990	GATCGTGCAGACACCACCTCTCTTTCCCCACGGCTGTCTGGCAGTCATTAACGTCTCTCTCTCTCTCTCTCTCTCTCTCTCTCTCTCTCTCTCTCTCTCTCTCTTTCAGCCATCCTTTCCTCATTCACTCCCGTCCTTCCTTTTCCTCCATTCTATCTTCATCT	-	-	-	-
TUGAPv3-5.271	CCACCCAACGTTTAAATAAC	GTCAGAGGATTGTATGATGT	(GA)50	AY376941	GGCCACTTTCTCAAAACAATCCTTGTGCCAACCATGCAAGCGCTTCTAAATTTCCTTATCTCCACCCAACGTTTAAATAACGCGAGAGAGAGAGAGAGAGAGAGAGAGAGAGAGAGAGAGAGAGAGAGAGAGAGAGAGAGAGAGAGAGAGAGAGAGAGAGAGAGAGAGAGAGAGAGAGAGAGACATCATACAATCCTCTGAC	-	-	-	-
TUGAPv7-9.226	GTGGCAATCACAACACCAAA	GGTCTGGTTTTCTGTACTGTGA	(AGAA)4	AY376994	ATCCTCCTTGAAGTGGCAATCACAACACCAAATAAAAAAGAGAAAGAAAGAAAGAAAGTAAAACATCACAGTACAGAAAACCAGACCATTCTAAGAGGATCATTTCCTCTT	-	-	-	-
Pvan0040	TTTACGATCAGATTGTTC	GAAATAGAAAATAAAGAAC	(GAAA)8	AY062926	GGATTAGAGTGATTTACGATCAGATTGTTCAAAAAGAAAGAAAGAAAGAAAGAAAGAAAGAAAGAAAAAAGCTTGTTTATCTCATTAGCTTCTAAAAATAGTTTCTTTTTTTGGATTTGCCTTGCCCTGTCTCGGTTTTCTGTTCTTTATTTTCTATTTCCTGTTTTTGTTGTCAGTATATCCACATTTTGANAATGGTAAATTGTGTACATGCATATCAAATACACAATGATAAAGAAAATGCAACAACATCCATAACAATGACA	-	-	-	-
Lvan03	TGACTGGGACTTCTTGCTGC	CTGTGCAGCTCGTAGAGTTC	(GA)8	AY369257	GTAGACCCGTTTCAGTACGAAATACATTTAACCTCTTTACCAATCTACTACTTGGTGACTCTGCCTCAAGATCAAGCGAACCAGAAAATTAACCTTACTTTATGTGTTCCACCTTTTCCTTCTCAACCTCCTCGAGAAGCTCCGTTTGGCCGACGGCTGCATCCTTGTCGCTCGGGCCGTTGTCGTGGAAAAAAATTCTGGGCAAAACGAGGGACTGGTCATGCTGGCGTCGTTTCCCGGGATGTCGGGCGTGCCTAGGAGAGGTTCCCCCCTGCACGAT GCACGTTTCCCGAGATGTCAGGAGTATCGGGCGAAGGATGAATGCGCTCCCGTTGTAAGCAGCCTCTGTG TTTCAAGAGTGAGTGCGTGTGCGCATGTGTGTTCTGAGGACGTGTGT…	-	-	-	-
Lvan08	CTTCACAGAGGTTGGATAG	CGATAAGGAAACTGACATTG	(AGC)8	DQ988336	ATAAAAGAAGAAATCTATGAGAGATCCCTAAACCTGAGACCGTCCCTATCTCTAACATTTGGCGTCTGCGGATACAAGTATCTACTGAATAACATATCCAATGCAAAGTTGGACCATCTCGTTCAAAGACAAAGATTAAAAGAGCGCAAGACGTTTGTCGAGAGAGAATCGGCTTCCAAGACGAGCTGGTACAATTTGATACAGTACATGTTTAGGGAAAATTTGGACGGTAAAACTATATTATTGAACATGTGTCGGAGGAGAGTGCGTCGGATTTCCA AGTTTATGGTTCAGTGCGAACATTTATCTGACACCATACGTAATCTGGAGTTTAAGTTCAATTCTAGTCT ACTACCTTTAGGTTATAGAGAGAATATATTCATTGAGACTAAAGTCT…	-	-	-	-
Lvan09	ATCTCGATAAGGAAACTGAC	GACAGGTTTGTCTTCACAG	(TGC)9	DQ988337	GCGCATNGCGGTGACCCNAGGAATTCACTAGTGATTGTAGACCCGTGAGATGCTTATCGTTTTCGGAAACTAACTTTTTCATTCTCAAGGCATCCACCAGAGAATCGTAAGAATATTCAGCCCAAAAGGCACCGGTAAGAGAGTCTTGAAAGGTCTTTGATTTGAAAAAGATTCATTTCCAATAATNGGGATCGACATCTCGATAAGGAAACTGACATTGTAGTTTCTCATGCTGCTGCTGCTGCTGCTGCTGCTGCCGCCGCTCGATGAACGGCCGATCCCCTTCCGACTCGGCACTTTCGCATCGTGTTTCTCGTAACATTTTCTTGCGTGCATTAGCGTCCAGTCGGGAGGAGCGTCCCGCTTGCCGCTTCGTCTATCCANCTCTGTGAAGACAAA…	-	-	-	-
Lvan 50	CAGCTACTGACATCAACTTC	CTGGAATGCTTAGTCAAAC	(GCT)5	HS412002	CCTCACTCCATTGTCAATGGCTTCAAGAACTTGCTGGCCATTGCTGCAGCTACTGACATCAACTTCCCCTGAAGGAGTTCTTGGCTGATCCAAGCAAGTTTGCTGCTGCCGCTGCTGCTGCTGCTCCAGCTGCTGCCGCTGCTGCCGCACCAAAGGAGGAAGCCAAGAAGGAGGAAGAACCTGAGGAGGAGTCTGATGATGACATGGGCTTCGGTCTGTTTGACTAAGCATTCCAG	-	-	-	-
Lvan 51	CTGGAATGCTTAGTCAAAC	CAGCTACTGACATCAACTTC	(AGC)5	HS412003	TTTTTGTTATTGACCAATTTTCTGGAATGCTTAGTCAAACAGACCGAAGCCCATGTCATCATCAGACTCCTCCTCAGGTTCTTCCTCCTTCTTGGCTTCCTCCTTTGGTGCGGCGGCAGCGGCAGCAGCTGGAGCAGCAGCAGCAGCGGCAGCAGCAAACTTGCTTGGATCAGCCAAGAACTCCTTCAGGGTTGCAGCCTCCTTGAAGTTGATGTCAGTAGCTG	-	-	-	-
Lvan 59	AGGCTACACGACTTAGATG	TAGATAGATGTTGGTTCAGC	(AAAC)5	HS412018	AGGCTACACGACTTAGATGATTTATCACGATTGAACACCATCACAAGGAGGGTTCTTGTCCATCTTATGCCCCGGCCCTCTGGAACTGTTCAGCAGAAGAATGGAATATTGTGAAGTATTTCCTTTTGTACCATTGTAAGCAGGGGTCATGTACATGTTCCCGGGATCGAAGCATACGATTCGTTCGAGATGTCAATTGTCATCACTCAAAACAAACAAACAAACAAACATATGGCTGAACCAACATCTATCTA	-	-	-	-
Lvan 61	ATCACACTAAGCAGGATATG	GTCACGTCTAACAAGCAG	(TG)10	HS412004	GGGCACATGAGTTTTTATTAATGTCGAAAATAGGATACAAATCAAATCACACTAAGCAGGATATGATCTTAAGACATTACATATATAAACGTGACAATGAAGTCTTTTTGGACAAGTTTTGAAAGGTATTAACCACCAACAAAAAAAAAACAAAGAATAGAAAATGGGAAAAGGTTGTGTCCTTGCATGTGCATGTGTGTGTGAACGTGTTTATGTGAGAAAGAAAGAGAATAGGGCAGTTTGTGTGTGTGTGTGTGTGTGCGTGAGTGACCTGCTTGTTAGACGTGACCCCCCGCT	-	-	-	-
Lvan 93	TCACCTATTCACTCTCAAAC	AGTGAGTGAGTTAGTGTGTTG	(AC)6	HS412005	TCTTTAACTTCTTTCTTCTGGTCACCTATTCACTCTCAAACCGAAAGACACACGCACACATCCATGTACGCATGCACATATGTACGCATACAGACACACACACACCGTTACACTTACAACACACTAACTCACTCACT	-	-	-	-
Lvan 96	CTTCTGGCTTTTCTAACTC	CAAGGCTCTCTAACACTAAG	(TTC)6	HS412019	TTCTTCTTTTTCTTCTGGCTTTTCTAACTCTTTTTTCTTGGCTCAGAATCTGAATCTGAATCTTCACTTGAATTATGCTTGTGTTTCTTCTTCTTTTTTTTATTCTTNTTCTTCTTCTCCTCACCTGCACTATTGCTTTCACTGCTGCTGCTATGCTTCCTGTTCTTCTTCTTCTTCTTCAGAGACTTCTTGAGGTGCTTCAGCATCTTCTCCCTCGAGGGCCCATCATCACTCACTTCTTCATTGCTGCTGTGACTCCTCTTAGTGTTAGAGAGCCTTG	-	-	-	-
Lvan 98	CTCCTTAGTCTGTTGTGTAAG	AAGTACACATTAAGACCTGC	(AT)7	HS412006	TGAAATCATGGCTCCTTAGTCTGTTGTGTAAGTACATTTTATTACCAATCAAATGACGGCTAAATGTGCTTTATCATCACAGCATCACGCGCTACAGGTTATCATTATGAGTAATAATTAACTGATATTACGAAGCAGGTGGAGTTGGATATATATATATATTTTCTTGTTAACTGCAGTTAACTATTTCAGAATCTTATTTTTGTGTGTGTGAGTTTTTGCAGGTCTTAATGTGTACTT	-	-	-	-
Lvan 99	CAACACTAAAGGAACACACAC	CGTTTCTTGTTTTCTCTGTG	(AAG)5	HS412007	CAACACTAAAGGAACACACACGGACCCAAACAGAAGAAAAAAACAAAAACAACACTAAAGGAACACACACAAACAAAGAAGAAACAAAAAGAACGGAAAGAACGCAAGAAACAATAACAGAAAGAAACAACCGATAAAAACGAAGAAGAAAGAAGAAGAAGAAGAAAGGAAACAGAAAACAAAAAAGAACACAGAGAAAACAAGAAACGAAAAAACAGGT	-	-	-	-
Lvan 102	ATAGTCGCTAATCATCACC	CTGATTATCTCTTGCTATGC	(ATA)6	HS412008	ATAGTCGCTAATCATCACCAGACATGAGAAGATGGATAAATTGAATGTTTTGCTATGATGTATGTAATTTAGAAATGTCTATATAATAATAATAATAATAAAATTATTTTAGCAGTACTCCAATATGAAAAATTATCCATATCAAACATTTAAGAGTGTACATAGCATTTATTACTATATGACCATCAACTCTAAAAGGCATAGCAAGAGATAATCAG	-	-	-	-
Lvan 104	CTCTTAATCACGACCATTC	TCTGTGATAACCGTATTACC	(AAT)11	HS412009	CTCTTAATCACGACCATTCCAAAATAACAATAATAATAAAAAGTAATTTACATCAGCAATAATAATAATAATAATAATAATAATAATAATAAAAAGTAATTTACATTGAAAGACATTCAACCATACACAAAACAATTTCAAATCTCCCGCGTCACCCCCCGTCGGCTGCGGGGAACTAGCGCCCTTTTATGAGTCCTTTTACGATCTACTGGCCGTCGTTTACACGCGTAAAGCGGTAATACGGTTATCACAGAAATCAGGGATACGCAGAAGACTGTAGCAAAGCGCAAAGCCGAACTAAAAG	-	-	-	-
Lvan 116	GGAACCTGTCATCTGAAC	CTCTCTCATCGATTTTGTC	(ATTA)5	HS412010	TATTTACCCTATGCTCGGGGATGTCCTACTTTCATTAATTAATTAATTAATTAATCAATTATTTACCCTATGCTCGGGGATGTCCTAATTTCATTAATTAATTAATTGATTAATTAATGGAACCTGTCATCTGAACTATAATTTTCATTTCTCTTGTCATATATATATAGTATAATGTGTCTATATCTTATCTGTCATTGGGTATATTATGAGGATTGTGAGTGAGTGTTCAG	-	-	-	-
Lvan 183	GTGAAGCCTCTCATTACTC	CATGACTACCAAGATTTCTC	(GA)7	HS412014	ATGTGAAGCCTCTCATTACTCATCGCTTCAAATTGGAAGAAACCCTCAAGGCCTTTGAGACTGCTCGCACGGGAGCGGGTGGAGCCGTCAAGGTCATGATCTCCTGCGAATGAAGGGCTGGTAATTGGAAGAATCTTAGTGGGAGAGAGAGAGAGAACTGGTGCCTTTTTTCTTTCTCTTTTGACATTCTTGTTGTCATGTTTAAATTTTGAATACAATTTTCAGAGACTCTTTTCATTTGAAGAGAAATCTTGGTAGTCATGAGCCTCTGATA	-	-	-	-
Lvan 195	AAACTCGGTAGACTAATCC	TCCTCTCTCAAAAGTCAAG	(ATT)8	HS412015	AAACTCGGTAGACTAAATCCTACTACTGGACCATATAATAATAATAATAATAATAATAATAATAATAATGACAACACCAGGTACTTGACTTTTGAGAGAGGA	-	-	-	-
Lvan 202	TAGTGTTCACAGATTCCG	GAAGTATCAAACAGAACAGC	(CT)17	HS412016	TAGTGTTCACAGATTCCGGTTGTTGTCCTGGCTGCAGTGGCCCGTGAACTCTCCGAGAAAAAAAAAAAATAAAATAAAAATCCTCTCCATTATATAATGTCCTCTCTCTCTCTCTCTCTCTCTCTCTCTCTCTCTTTCTTCGTCTGTCTCTGTGCTGCCCAAAGACAAGCTAGAACTTTGGTTTCCCTGTTTTGTCTTGGCAGTGACTTGTCTCCTGTTCTTGCTGTTCTGTTTGATACTTC	-	-	-	-
Lvan 204	AGAACTGAACTTTGACCTTG	CATACAATTCCAAGACCG	(TTC)5	HS412020	TGAACTGAACTTTGACCTTGGCCACGAAAAACCTATATGACCTTAGCCGTTCCTTAGCCATTGGAAATTTTCACGAACGGCGAAGAGCATTTCTTCTCTTTTTTTTTCTTCTTCTTCTTCTATTGTGGTTCTTAAGATCAGATCAAATTTCTGAAGAAAAATGTCAATTCGGTCTTGGAATTGTATG	-	-	-	-
Lvan 205	TACAACCGCAAGTAGATG	ATAGAAGAGTATAGGTAGGCG	(CA)6	HS412021	TACAAAGTAGATCCCGCATAAGACCCAGTGACTAGGAACGTGTCCCATGACATGGACAATGTCAGTCAACCATTCACAGACCGATTGACCGGTAGACAACGAGACTTCACACACACACACCCATCAACACTCGGACGACGGAGATCCAAGGACATACGCCTACCTATACTCTTCTAT	-	-	-	-
Lvan 232	GATGTGCAGGTGATACTG	CTGTCAAGTGAGGTAAAGAG	(ATT)5	HS412017	GATGTGCAGGTGATACTGAATGCTCAATTTCCATTACCTTAAATAATAATGATAAACTGAAGAAGGAATATCTATTCGCAATTAATCACTTCATTATTATTATTATTTCATTAATTTCTCTTTACCTCACTTGACA	-	-	-	-
HLJN-029	CCGGGGATCCTGAGTAACTA	GAAGGAATTGCGCTATGGAG	(CA)54	DQ658213	GTACCGGGGATCCTGAGTAACTACATCTGTCCGTCTTTGAGCTATGTAAGGATGTTTTCCAATTGGTCTTTTGCTTCTTAGAATGTCCCTCTCTTCTTCCAGATAGCCCATGCACACACACACACACACACACACACACACACACACACACACACACACACACACACACACACACACACACACACACACACACACACACACACACACACACACACACACACCTCCATAGCGCAATTCCTTCCATCTTCCACACGTGTTTTTTTTTTTTTTTTTATTACACGATTTTTTAAACTTCCATCACTTTATTTTTCTTTTTTACTTTAATCCAAGAGCAGCATGAGACTGCACTGGATAAAATGCCAGCCTGTGAAAAGGACAGGGAGGTGCAAAAGGCTTTTC…	-	-	-	-
LvE2X	TTTAGCAACACTTTCCTT	GGTTCAAGTCCCACCAGA	( TG)62	FE158490	GAACAATTTCAGTTTAATCAAGTAAATCAAAGCAGAGATTTCTACCTGAATACAAATTTAAAATGAATTCTTTGGTAAACAATTCTCGTAGCAAGTAATTTTGGAAAACCATGGAATGCCACATAGTTTAGCAACACTTTCCTTAAAAACAAAAGTAATGCAAAATTGAAGACTCGAGTAAATCAAGTACTTACAAACATTTTTCAAGTATGAACAATACATATACATGCATAGAGATACATGTTTTTTGTGTGTGTATATGTATGTATGTGTGTATATGTATGTATGTATGTATGTGTGTGTGTGTGTGTGTGTGTGTGTGTGTGTGTGTGTGTGTGTGTGTGTGTGTGTGTGTGTGTGTGTGTGTGTGTGTGTGTGTGTGTGTGTGTGTGTGTGTGT…	-	-	-	-
LvE4X	ATGAAGTGGCTCGTGTAAG	ATTTGGTGGATTTAGGGA	( TG)47	FE152424	AGATATAAACAACACCCGTTAAAGCCCCCAAAATCGTCTTTCCAAGCTAGAAGTAAGAAAAAAATATATATATAAATATAATGGAGAAGTCAACGCTGAAACCCAAATCCCCAAGATTATATTCTACGCACGAGAAAAATGCATAATAAGTGTCGTACACATTTTAGGGTGATGTCACTTGCTGAATGCAGATGAAGTGGCTCGTGTAAGTGACTGCAAAGTGTCTGTTTTTTTGGCACTGCTCCGTTGGGGTGTCGATGTGCGTGCGTGTGTGTGTGTGTGTGTGTGTGTGTGTGTGTGTGTGTGTGTGTGTGTGTGTGTGTGTGTGTGTGTGTGTGTGTGTGTGTGTGTGTGTGTGTGTACGTGTATATCGAAGTATGTATATGTATATATCGATGC…	-	-	-	-
LvE6X	CACACGCACACGCAAACACA	GCTAATCGAAATGAAACATG	( CA)47	FE122799	AGATACTGAGGCATTCATTTTATGATTTTATAGTTGGTGTATATAGTGTGTATCTGTAGTATATTTTGTATATCCGCATACGCACCTATACGCACACGCACACGCAAACACATAAACACGCTCACACGTATACACAAACAAACACACACACACACACACACACACACACACACACACACACACACACACACACACACACACACACACACACACACACACACACACACACACACGCATACAAACACCAACACACACAAACACACGCACACACACGATATGTGATTGCTTTATCTTCACTTGACCATCCATTAATTTCGTCTGAATATATAAAGTCTAATTCATGTTTCATTTCGATTAGCTTCATATGAAACTCATTAATAAAGGAACAAAGAAAAAAGA…	-	-	-	-
LvE8X	GGCAGCAAGAGTTCCAT	GGTCTGAATGCTTCCTGT	(CAGA)41	FE069689	GGAAAATTTTATTGGTATAACTGCAGTTTATGAGACTGAGGACACTTGGCAGCAAGAGTTCCATACAAACACATGCACATGTACACTCATCCATATGCAGACAGACAGACAGACAGACAGACAGACAGACAGACAGACAGACAGACAGACAGACAGACAGACAGACAGACAGACAGACAGACAGACAGACAGACAGACAGACAGACAGACAGACAGACAGACAGACAGACAGACAGACAGACAGACAGACAGACAGACAGACAGTGACAGTGACAGTGACAGTGACAGTGGCACACACACTCACGTGCACACTAATGTACACACAGAGACAGGAAGCATTCAGACCAAGACAAGCATGCACCCAGAGAGAGACACACAGTTATCATTCAACCATTGACC…	-	-	-	-
LvE11X	CGGGGACGATCACAACAC	CGCACGCACCCACGCACAAACA	(GT)42	FE054484	TTCACAAGTCGACCTTTTATATTTTTGGACAAGTCTGTGTGTGGTTGGCGGCAGGTGGGTGACGCGTCGGGGACGATCACAACACACGTACACAGATTGCATGTGTGTGTGTGTGTGTGTGTGTGTGTGTGTGTGTGTGTGTGTGTGTGTGTGTGTGTGTGTGTGTGTGTGTGTGTGTGTGAGTGTGTGTGTGTCTGTCCAGACAGAGAGAGGGAGATAAATGAGGCCTGTCGCCCACACACAAATCTCTGTCCTTTTGCTTGCGCGTGTGTTTGTGCGTGGGTGCGTGCGTGCGTGCATACAAGTGGTCCCCTCTGACGTTT	-	-	-	-
LvE13X	GAACCGTGCGAAAGTCCC	CAGCGACACGACAGAAGGA	(AG)39	FE124653	CTGGACGCATCCCTGCTGCCATCATGAAGACCTACAGTCAGGTCTCTGTTTTTGCCTTATTGGTTGCGATCGCGCACACGTCACAAGGATCTTCCTTTTCACCACCTAGAGGACCTCCGGGCTGGAAACTTCCATGCGTACCACAAGAGTGCCCACCGTGCCCATATGATGATGAGTGTCCGAAGTGCGGTGGATTCCCGGTGTGTCACGAGGTGTGCACCGATATTAGTATATCATGTGAATGCGGCTACCATAGCTGCGAATGTCCGCGGCCTGTGTGTGAACCGTGCGAAAGTCCCATCGCCGAGTTGATCAAAAAGGGAGGCTATAAAGGATAAAGAGAACGAAGGCGCAGCATCCCTTCTGAACTGAAAAGAGAGAGAGAGAGAGAGAGAGAGA…	-	-	-	-
LvE16X	GTTGAGGGAAGGTTGTGC	CATAATAAGCAATGCCAAGA	( CA)39	FE112827	AATAATTTGAGAGAGGTGTTGAGGGAAGGTTGTGCGGTACAGATGACGTCACTGCGCCGAGGGAGCGACAACGTGTCCGAAAGCCGTTAAACCTTAAAAGGAGATGTGTCCGAATTGCAACACATGTTTGAAATTATATTTCTTTCTTTGTTAGTCACCAAGATGGAAAACATGTATCTGTGGCACCAGTGGATCTTGACCTAGGGAGTAACCAGTGATGGAACGTGTCCTCGTGTTGTAAGACTAGCAAGAAGACTATGTATCCACACACACACACACACACACACACACACACACACACACACACACACACACACACACACACACACACACACACACACATACACACATACATAAAATGTACATGTAGAGTTGTCCATTTTCTTGGCATTGCTTATT…	-	-	-	-
LvE17X	GCCAATTACGATTGTTT	CAACATCCCTTCACAAAC	( TG)39	FE079795	CAGCGAAAATCTGTTTTATTAACACAGATAATACATTCGCACATAGTCAAAATGGCATATACAAATATTAAGAATACTTATAGAAGAACACTTGAAACAGCCGCACACACAAAAAAAAAATCAATAAAACGAGAATGCAGAACCACCAACTGAACATTGATTACAGAATTACCATCATGAGTACTATGGCTAGATCCGAGACTAGGTCTTGCAGCGATGGACCATCAACTTATATAGTGAGGAATCGTTATAAAAAAACCATTGAGCGTCGAAGTTTTTTGTTCTTCCTTGCACGATTTTTGGAAACTTATCTCCTTTTTCCCATCTTATTTACTATTTAACGTCTCTCTCTCTCTCTCTCTCTCTCTCTCTCTCTCTCTCTCTCTCTCTCTCTCTCTC…	-	-	-	-
LvE22X	F:GCACTTAGGGTTAGGTCA	TAGCTTCTCGGCTACAAA	( CA)32	FE123558	TAAGCTGCTGTTCGAGAAAGCTGTTCTGTGTAATGAAGACAAGGCATTAGATAGTCAAGATGGTGAAGACGTTCCTCAAAGCTGTAGAGTATTTGCCAGTGTGCTAAGGAAGGAGATTATTAGTCACTGTGTATATACTGCTGCATGCACTTAGGGTTAGGTCACACACACACACACACAAACACACACACACACACACACACACACACACACACACACACACACACACACACACACACACACACATTTTGATATATTCACACTATTTTTTCTACAATTTGTAGCCGAGAAGCTAGTCAGTAGTTTACAACAGATAGTGTGATTAGGTATTTGAATGTATTTAAATAGAATTCTCAATGTATGTGATATAGGAATCTCAAAGCGCCCAAAAAGACTGTG…	-	-	-	-
LvE26X	ATTATTACAAGTCCGAGTG	CTGAAGATGAGGGAGACG	( GA)49	FE110384	CGGTGTTAATGTTTTATTATCACATATGCTCCAAACTCAAAAATACACACAATACAGTATCAAAGTGCTTTTTAGATTCACATTTTGTTATATATTGATTTCAGATAACATATAAATCTTTTATTTGGCTTCTCGGTATTATTACAAGTCCGAGTGGGAAGGAGATAGATAGATAGATAGATAGATAGATAGAAAGAGATAGATAGATAGATAGATAGATAGATAGATAGAGAGAGAGAGAGAGAGAGAGAGAGAGAGAGAGAGAGAGAGAGAAAAAGAGAGAGAGAGAGAGAGACAGAGAGAGACAGAGAGAGACAGAGACAGAGAAAAACAGAATCAGAGAGAAACAGACAGTCAAGAGACATATAGAAACAGACAGGCAGATAGACAGACAGACAA…	-	-	-	-
LvE39X	CGTATCCTTCGCCTTCTC	GGAAAGATGGCGTGACAT	( ATCT)26	FE046762	GGATTCGTTGTGACGTGGCGTTCGTGTTAATGGAGAGTTTCAGTGTTCGTTTGACGTGATAAATGGCTTGCTAAGTGGCTTTATTCACACGAGGCGTTCGTATCCTTCGCCTTCTCCGAGTATCTATCTATCTATCTATCTATCTATCTATCTATCTATCTATCTATCTATCTATCTATCTATCTATCTATCTATCTATCTATCTATCTATCTATCTATCTATCTATTTATAAAAGGCCGAAGTAGCACAAAAGAAACGGACAAGCGACGCGCGAGTGCGCGCATCCCGCTGCGCCGTTGTTTTGACACGGGTTTTTCCCGCCAAATCTCTTTTCTGACGGTTGGGGAAAGATGGCGTGACATTTCGAGTCAAAATATGATTTATTTTCTGCCAGGATA…	-	-	-	-
LvE40X	ACAGTCACCGTCGAAGTA	AGGGAGGCTATAAAGGAT	( CT)26	FE093957	GGATTCGTTGTGACGTGGCGTTCGTGTTAATGGAGAGTTTCAGTGTTCGTTTGACGTGATAAATGGCTTGCTAAGTGGCTTTATTCACACGAGGCGTTCGTATCCTTCGCCTTCTCCGAGTATCTATCTATCTATCTATCTATCTATCTATCTATCTATCTATCTATCTATCTATCTATCTATCTATCTATCTATCTATCTATCTATCTATCTATCTATCTATCTATTTATAAAAGGCCGAAGTAGCACAAAAGAAACGGACAAGCGACGCGCGAGTGCGCGCATCCCGCTGCGCCGTTGTTTTGACACGGGTTTTTCCCGCCAAATCTCTTTTCTGACGGTTGGGGAAAGATGGCGTGACATTTCGAGTCAAAATATGATTTATTTTCTGCCAGGATA…	-	-	-	-
LvE41X	ACCCTTGCCTCATTTCGC	CAGGCGCAAGAGTGGAAA	( CT)26	FE064041	GCACTTTCTTTGTTGTTACAGTTGTTTTGACCTGTAGGAGTTTCCTGATTTGTTTGTTTGTTTGTTTGTGGGTCCGTTCGTTCGGTTATTCCCTCTTTTTTTCTTTTTCTTTTTTCTTTGTTCTCATATCCGTTCGAGACTAAAATCGGCCAAAAACCCTTGCCTCATTTCGCTATATTCCTCTCTCTTCCCATTCTTCCTATCATCCTTTTCTTCTTTTATTCCTTTCTTTCTATCTATCTATCTATCTCTCTCTCTCTCTCTCTCTCTCTCTCTCTCTCTCTCTCTCTCTCTCTCTCTTTTTCTATCTTTTCTTTTTTTGTTCTTTCCTTCTTTTAATTTTACTTTTTCTTTAAATGGCATTCTCACGTGTTTTTTAAACCTTTACTATTAGTATTT…	-	-	-	-
LvE42X	TCAAGAGCAACCGCAGAA	CCAGGTCTTGGCATGGAG	( GAA)25	FE148403	ATGATCGAAGACGCACACCAGAACACCAGCAAGAAAAAGGAAAATCTTATTCATGCGTCTTATTATCTGCTACAAACCACGCTTTATATATATTTTTTCTCTTCATTGCGATCAAAAACAGACACGGAACAAAACGAACAAGAAGCCTGTGATAAGAAAGAGGACGAAAAAAATAGAAAAAAGATAAAAAAAAAATATAGATGACCTGAGCATTATATATATATACACATTTCTTTTCACTGTGATCAAGAGCAACCGCAGAACAAGAAGAAGCCTGTGATAAGAAAGAAGAGGAAGAGGAAGAGGAAGAAGAAGAAGAAGAAGAAGAAGAAGAAGAAGAAGAAGAAGAAGAAGAAGAAGAAGAAGAAGAAGAAGAAGAAAAAGAAGAAGAAGAAGGAA…	-	-	-	-
LvE43X	GGACCTCTGCTGTTCTA	CCTTCTTCGCCAGTTCAT	( CT)25	FE152890	GCTGCGGGAATCTCTTCTCCCTGGGTCCTTTTGCGTTCACCAGGCTTCTCTCACGCGCGCGCACGCACTCACGCCACCTCTCTCTCTCTCTCTCTCTCTCTCTCTCTCTCTCTCTCTCTCTCTCTCTCACTCTCTCTCTTCGAAGTCCAGTTAGTAACTGAGAAACATGAACTGGCGAAGAAGGAGGTCCTAAGACGCAAGTGTACCTCGGCTCTGACGTACAACAGCTGTGACAGGTGCTTGTTGCTACAGCTGGGAGATTTTTTTTTCGTCTTACTTTTTTATTACGTATATTCTTTAGTTTAATATTGTTCTTTTTTGTTCTTGTTCTTCTCTAGCATTTTAAATATATATGTGAAGAACTCGGTTTGACACACTACACTACACAGATGTTTCGTG…	-	-	-	-
LvE47X	GTCAGTGAGCGAGGAAGC	CGCCAAACGAATGGTCTA	( GA)33	GT112501	CGCCGCAGCCGAACGACCGAGCGCAGCGAGTCAGTGAGCGAGGAAGCGGCCGCATAACTTCGTATAGCATACATTATACGAAGTTATCAGTCGACGGTACCGGACATATGCCCGGGAATTCGGCCATTACGGCCGGGGAGAGAGAGAGAGAGAGGCAGAGAGAGAGAGAGAGAGAGAGAGAGAGAGAGAGAGAGAGAGAGAGAAGGAGTGAAATGTATTGAATAATAGAGACAGCGACGCAGACAAGCAGTCAGAGAACGTGAAGGACACGGAGTCTCGACAAAAGACATCCTTATCTCGAAAATCTCTATTGATACAGCGAGCCGACGAGAAACACAAATTCCCAGAAAGAGCCAAAAAAAAAAAAAAAAAAAAAAAAAAAAACATGTCGGCCGCCTC…	-	-	-	-
LvE54X	CTAAACCGACAGATACAA	TAAGTCTTGTTCAGTGGC	( AG)21	FE117290	CAAGAAGGGAGGACAGAAAGAAGGAGAGAGATGGAGGAGAAAAGAAGGAATGAGAAGACGGAAAGAAGAGGGAGAGATAAGGAGAGAGATACATGGGAAGAAGGAGAGGGGTGGGGAGCAAGATGGAGGGAAGAAGGAGAGAGGTGGAGAGTGATGGAGAGAAGAAAAGGGAGACAAAGAGAGACGGATAGAGGAAGAGACATGAAAGGAAATATAGATACACAGAAATCTAGATAGATATGTATGTGTATATACATATACAGAGACAGGTATGTAGATAGCTAAACCGACAGATACAAAGACGGAAGTGAAATAGAAAGACACAAAGCCGAGTAAAAGTTGAAGGTCGCGCTAACCCCTAAGAGCGAGAGCGGAAAGGCCGAGGGAGCTTTAAAACGG…	-	-	-	-
LvE60	CGAGTCAGTGAGCGAGGAA	GCAAGGAATCAGGCACAA	( GT)19	GT112848	GCGCTAGCTCGCCGCAGCCGAACGACCGAGCGCAGCGAGTCAGTGAGCGAGGAAGCGGCCGCATAACTTCGTATAGCATACATTATACGAAGTTATCAGTCGACGGTACCGGACATATGCCCGGGAATTCGGCCATTACGGCCGGGGTGTGTGTGTGTGTGTGTGTGTGTGTGTGTGTGTGTGTCAACTACTGTAGCAGCAGCACGACAAGGACCAGAATACGTGGAATTTCGCTTCACTTTTCCATCTGAGGTTTTCGTCTTTTTCATCTTTCCTAATCGACTTTTGGAGAAGCGCCTGAACATTTCTCCCTTCTCATATACCGCATATATATAAGAAGGAGGTATGTCTTGTGCCTGATTCCTTGCACACTTTCCCGGAGTCTTCCTAATTTCTCGT…	-	-	-	-
LvE65	GCTGGTTGTGGACTCTAA	CCTTGCATTGATCTGTCA	( AAT)18	FE045783	CAGTCTAATCAATCAAAAATCTTCTCGATATTAACTGAGTATCAAAAGCTTTCGTTCGGGGATAATCAAAGGCATGCTGGTTGTGGACTCTAAGAATCTTACCAAATAATATAACCGATAAATTATCATTCACCTTACGGAGAAAAGAAAATAATTAATAATAATAATAATAATAATAATAATAATAATAATAATAATAATAATAAACGTAACATCGATCTATAAAAAAGAATATGGTCATAAGAGAAAGAGAGAGAGAGAGAGAGAGAAAGGACGAAAGGAAAATTAAAAATATGTCTTAAATATTCAACAATTATTAATTTTTAAAAAATGACAGATCAATGCAAGGCTCACATCCTATAGGCCAATATTCGAAAGAAAAAAAAAATACCAGAATGA…	-	-	-	-
LvE66	GATCACCACCATTCTTTAGCCA	CGCTGTATGGGTCATCTGC	( TC)17	FE179615	CATTCCTTTCCTTTCGCGCCGTCCGCGTCCTCGAGGGGTTGTTTACATCGGCGCGAAAAAGGGGGGAAGGGGAGGTTCGCCATTGGGGGATCACCACCATTCTTTAGCCATATTCTCTCTCTCTCTCTCTCTCTCTCTCTCTCTCTCCGCCCTCTTTTTCTCTCCCGCTGCCTTTCTGCAAGCGAAATTCCCCGCCGATGCCCCTGGACACCCCGCCATAGCAAAAGGGGGGGGGTTCGCGCACGACTCCCCCCCCGCCCCGCCAGCAAGCCTTGGGGGGCCCACAGGTAGAGGCCATTTTGCGCGGGGGGGAGCTGGGCAGATGACCCATACAGCGAGATACCCTTCGGCAGGGGGGCTTTTTCACCTGCTCGCGACGGGCCCGAGTGCTGAAATGTT…	-	-	-	-
LvE67	TTTCCTGGACAACCTCAC	TTCCCATCTTACGTTCTACT	( AG)18	CK591514	CACATCGGGACGGTCTTCGGGGTTCGACAAGATGTCCTTCTTCAACACCTTCGAGAATTTCCTGGACAACCTCACCGACCGCTTCAGGAGTGACCTCGAACTCAACCGGCGCGAGGACAGGGAAATCGAGGTCGAGAACGAACGCAATGACACAGAGAGAGAGAGAGAGAGAGAGAGAGAGAGAGAGAGTAGAACGTAAGATGGGAAAAAAGGAGGAATGTTTCTCGAAATAGTTCAAGAATCAACAAATTACTTCGACGCTGACTGTTTTTTTTTCTTACTATTTTTCTCTTTATGTTAACGGTCCAGCACCGCAAGATTTAGCCATAGTTCTCTTGATGGCAATTCTGTAATTAATGTTCAGTCAGTGGTTCTTCCTTCTGTCGTGTCGCTGATTCA…	-	-	-	-
LvE71	TTCTTCCTTGCACGATTT	TGACTGCCCTTTCTACCA	( TC)17	CK591516	ACTATGGCTAGATCCGAGACTAGGTCTTGCAGCGATGGACCATCAACTTATATAGTGAGGAATCGTTATAGAAGAACCATTGAGCGTCGAAGTTTTTTGTTCTTCCTTGCACGATTTTTGGAAACTTATCTCCTTTTTCCCATCTTATTTACTATTTAACGTCTCTCTCTCTCTCTCTCTCTCTCTCTCTCTCTCCTTTCAGTTCAGTGACGTTTGTGAAGGGATGTTGTGCCTTCGTTCTCGCTTCTTTATCCTTTATAGCCTCCCTTTTTGATCAACTCGGCGATGGGACTTTCGCACGGCTCACACACAGGCTGCCGACATAAGCAGCTGTGGTAGAAAGGGCAGTCACATCCTATATGAATATCGGGGCACTCCTCACACGCCGGTAATTCCTCG…	-	-	-	-
LvE72	ATCCGTCGTGAAGTTAGG	TGTTTGTGCTTATGTGGG	( CA)17	FE153896	TATTTGGTTAAGTTTGCTATTTCATTTCTGTATAATGATTTTCCCCTAAATTGCTACTAATTATTAAGATCAACAAAAATCCGTCGTGAAGTTAGGTTTGACCTTATTAGTACATGTATACACAAAGTAATGATATACGCACACAGGCCCACAAGACACACACATACATACACACACACACACACACACACACACACACACACATACACACACATACACACAAACACGCACACATACACACACAGTGACCCCACCATCTCCCCCCCCCCCCACATAAGCACAAACACAAACGCATGCACATGTAAACCTTCCCCTTTCTATTACGACAAAGTTAATTTTTTTACTATGTGTTTATTCCATACTATATATGTATCCTATTTTTGGAAACGAAAATGTACA…	-	-	-	-
LvE74	GCTTCGTTGCACTGACT	GACTGGTACTTCCGTTTG	( CA)16	FE151887	CTCCTCGCTAATGGAAGAAGGTTTAAAACGGTTGCGGACAAATGCGCTTCGTTGCACTGACTCCGCTGCGGCGCGTGGCGGCGATTGGCGAGGATTTGCGCGGTTTTTATTTTATTTTTTTCTTGTGCATACATACACATGCATATATATATACATACATACATATACACACACGCACGCACACACGCACACGCACACGCACACACACACACACACACACACACACACACAAGAACAGGCATTTTGCATATTGCCTTTAATTTTCAAATGTATTGTCGTGACAAACGGAAGTACCAGTCAAACAATTCAATCTTTATTTCAGCTTCATGTCAATTTTTAAAATCTGAACCAATAGCTTTAACTCTGTAAAACAGAAATGAGACATTGTGGTCATAGTAA…	-	-	-	-
Livan09	AAAGTGACTGCCTGGCAACT	TTTGAGGGCATGGAAACAGT	(ACA)15	NW_020870604	AAAGTGACTGCCTGGCGACTGAGCAATTGTGGGGCCATCTGTGTACAACAAAATTCAAAAAAAAAAAATTGTCACAATTGAATCTTGAGTCTCAAGCCCGTGCAATATCTAACCTGGTTGACCTCACTGGTAAACCTATCCCTGTACAGGATACTTATACAGGAACTGTTTCCATTCCCTCAAA	253378	253561	F --> R	ASM378908v1 LVANscaffold_3085	183
Livan04	ATTCTTGGAGTATGCGGTGG	TGATTTGAGAACGAGACGGA	(ATTT)9	NW_020870337	TGATTTGAGAACGAGACGGAGAAAAATAAATAATAAATAAATAATAATAAATAAATAATAAATAAATTGTTCTCTAACTAACAAACCCAAACAAACCACCTTCTCACCGCCACCTGATTCCCAGATCCAGTACAACTTCGGCCACCGCATACTCCAAGAAT	148673	148833	R --> F	ASM378908v1 LVANscaffold_2845	160
Livan10	ACAATGTAAACAAACCGGGC	CGGTAGGATGAGGTTCCTGT	(GGA)13	-	-	-	-	-	-
Livan12	AACCAACTCGGGATGACG	GTGGGGGTGATCTTTTCCA	(CAA)10	NW_020871130	AGGGGGGTGATCTTTTCCAAGGACGGATTATAAGGTGGATGTCGGGTTTATTATCCACGTCTGGTTAATTTGAAGTCCTTGTTGTTGTTGTTGTTGTTGTTGTTGTTGCTGACGTCATCCCGAGTTGGTT	56775	56904	R --> F	ASM378908v1 LVANscaffold_3559	129
Livan13	AAAGTGCGGATATTAGTGTTTTTG	TCTGCACGTCCTTCCTTTCT	(GTT)10	-	-	-	-	-	-
Livan15	GCCAAATGGAGCCTAAGAAG	TTTAATTTCGTCCGTCTGGC	(ATT)10	NW_020872717	TTTTATTTCGTTCCTTTGGCTCCTTTTTCTTACCGCCGTTTGTGGTTCCATTTCCTTACCTTTTTGACTCCGTTTTCTTACTTTTTGGGCTCCATTTTCTTACCTTCTTAGGCTCCTCTTTTTTTTTCTTTAACCTTTTTTTTTTTTTTTTCGGCCTCCTTTTTTACTTATGTTTCTTCGGCCTTCCGTTTTCTTACTTTTTGTGGCTCTATTTTCTCACATTTGCTCTTTTTTCTTACCTTTGTTGGTTCCCTTTTCTCAGCTTTTTTACTCCGTTTTCTTACTTTTTTGGCTCCATTTTCTTACCTTCTATGGTTCCGTTTTCTTACCCAATTTGACACCATTTTTTCACCTTCTATGACTCCTTTTTCTTCCCCTTTTTGGTTCCCATTTCATCCC…	1229970	1230153	F --> R	ASM378908v1 LVANscaffold_773	183
Livan24	TCTTGTCGATGATGGTGATGA	GCCCTTTGTGGCTTGTCTAA	(ATT)7	NW_020869213	GCCCTTTGTGGCTTGTCTAAATCAACACAGTTGTTATTGTTATTATAATTATATTTATTATTATTATTATTATTATTATTATTATTATTATTATTATTATTGTTAGTATCATCTTGATCATCATCATCAATGTTATCATCTCCATCATTATCATCATCATCATCGACAAGA	567562	567732	R --> F	ASM378908v1 LVANscaffold_1833	170
Livan25	ACACAGGAGGTAATGGAGGC	TGTATGGAGAGGAACCCCTG	(TGG)7	NW_020872788	TGTATGGAGAGGAACCCCTGGAAGTTGCTAATGCGGCTACTGCTTCCCAACCCATATCTGCCACTGCCAACGTCACCCACCACCACCACCCAGGAGTTGGGCGCACCACATCAGAAGACTCTACAACACAGACCATTAATGAAGGACGGCCTCCATTACCTCCTGTGT	122786	122953	R --> F	ASM378908v1 LVANscaffold_837	167
Livan30	CCCATCTCTTTCGGTGGTTA	GAACAGCGGAGGAGGAGAAT	(TCC)7	NW_020869483	CCCATCTCTTTCGGTGGTTAAATCGTCTTGCTTTGGTAACTGTTCGCTGGCGGGAGGGACCGCCTTTCCTCCTCCTCCTCCTCCGCCTCCTCCTCCGCTGCCGCCTCCTTTTCTATCTCGCTCATTTCTCGTCCTCATTCTCCTCCTCCGCTGTTC	106655	106810	F --> R	ASM378908v1 LVANscaffold_2076	155
Livan42	TGTATGTATGCGTGCGTGTG	CACTTCGCCATTTAATCCGT	(CT)9	NW_020869359	CCATTCGCCATTTAATCCGTATTTAAGGAGATTAACCTGCTTGCTCATTAGCCGTCATCCGGGACCTTGGAAACTCGAGGTGTAATTAGAGGCACATAATTTGCACGGAGACTTTGTATAGTAATTATAACAGGTTTAATTTCGGAAAAGAGAGAGAGAGAGAGAGGAATTATGAGATGCCATTAGGGATATCCATACACGCATGTACACTCATACACACGCACGCATACATACA	431541	431775	R --> F	ASM378908v1 LVANscaffold_1965	234
Livan44	ACCCTCTCATCAAGCAGTGG	TCCACAGAAGAGCGTGTTTG	(TC)8	NW_020870429	TCCACAGAAGAGCGTGCTTGGCGGCCCAGCAGGACAGCGCCATCACCATCAACAAGCCAACGATCACTGCAACAGGAAGCCACGTCAACAGATCCAGATGGCCGGTGCTGAAACCTCGATATGGCATCTTGCAGAAAGAAAAACGATTCGAATTTCGCCGTCAAGATGATGTGTTCTTAAATGACGAGAACGTGTGTGTGAGAGAGAGATAATTGGGTTTCCACTGCCTGATGAGAGGGT	478871	479110	R --> F	ASM378908v1 LVANscaffold_2928	239
Livan51	CAATTACTCCGGCCTCAAGA	AACCGTACACAGGCCAATTC	(AG)8	NW_020872964	AGCCGTACACAGGCCAATTCCGTGCTTTCATTTCTCTCTCTCTCTCTCTCTCTCACATACACATTAACCATTACGACTAGACTATCAATTATGTGCCTCATGATCCTTTCTATTGCCATTCATACTACCATCACTTACCACTTCCATGAGCTTCTTGAGGCCGGAGTAATTG	84825	84996	R --> F	ASM378908v1 LVANscaffold_996	171
Livan56	TGTTGTGTCTCTTCGTTGCC	TTTCGTAAAAGCTGTCGCAA	(TG)7	-	-	-	-	-	-
Livan60	TGGCCGTAGATACTGACCCT	CATGCAGGCTTGAAGAGTGA	(AT)10	NW_020869147	CCTGGAGGCTTGAGGAGGGAAAGGAGAGGAAGCGGTATAAGAGGGAAGGAGGAGAAGCACTCGGGAAACACGGGGCAGGTGAGGACAGGAGAACGGAAGCGTGTTTCCCGAGTGCTTCTCCTCCTTCCCTCTTATAGCACTTCCTCTCCCTTCCCTCCTCAAGCCTCCAGG	1814731	1814901	R --> F	ASM378908v1 LVANscaffold_1774	170
L van 14 (B07-1)	AGACAAAGGGAAGGAGAGAC	GGCTTATTCCATGGTTGTT	(AGAC)5	NW_020871871	GGCTTATTCCATGGTTGTTCTCTGGCTCTTCTCTTTTTTCTCTGTCTGTCTGTCTGTCTGTCTGTGTCAGACTGTGTGTCTGTCTCTGTCTCTCCTTCCCTTTGTCT	389691	389797	R --> F	ASM378908v1 LVANscaffold_4225	106
L van 25 (D09-2)	TGGTATTGTGGTTGCTGTTA	AGAAGGTGAAACGTAATACTCG	(TC)6	NW_020871081	TGGTATTGTGGTTGCTGTTATTCCTTTCTTTCTTTCTTTTTCTCCCTCTCTCTTTATTTTTTTCTTCTTTATCATCCTATGAAATATTTTCGAGTATTACGTTTCACCTTCT	682624	682735	F --> R	ASM378908v1 LVANscaffold_3514	111
L van 33 (H07-2)	TTTGTCTGTCTGTCCATCTG	GTTCGTAAAATCCTCCTCAA	(TCAC)5	-	-	-	-	-	-
CNM-MG-339	AAACAACATATTGCAGTTC	AAGCGTCAGATTCCAG	(ACAAA)4	NW_020869654	AAACAACATATTGCAGTTCGTACATGTTTTTTTTTTATTTTTGTAAAGAGATAGTAGAGAATAAAAGGAAATATAAAAATGAGTAAAAACAAATAAACAAAACAAAACAATACAAAAAAAAAACGAATTTTGGACAGTCAAAATCTGGAATCTGACGCTT	121009	121168	F --> R	ASM378908v1 LVANscaffold_223	159
CNM-MG-347	TGATCGCAACAATAAAG	GTCGAAGCTGGAAACT	(TGA)6	NW_020870650	TGATGCCAACAATAAAGGTTGTCATAATAAAGGTGCGATGAAAATAGTTTTAATATTAAGGGAAATGATAGTTCACAATATTCATAATGATGATGATAATATGAATAATAAAAACAATTGTAATACTAATAATATTGATGATGATGATGATGACAGTAATAATGTATGTATTACTTGGACCTCAGTCACTTTTATATAAACTTTAATGATGAATGAAAATCATAGCAATGACATACTAATTTCTTTTCTTTGGATTTCTCATTCACTAAGCACAACAGTTTCCAGCTTCGAC	174122	174413	F --> R	ASM378908v1 LVANscaffold_3126	291
CNM-MG-351	GCAAACAGGAGACAAT	CGGACTCTAGCAATAA	(T)20	NW_020871068	GCAAACAGGAGACAATTAATCTAAATCTAAAATGAACTCTGAAAAAAAGTTATTTATCCACAGGTGAAAATCCAGGGAGGTGGACCTACCATATGGAAACTAAGTAGATCAATAAAAGGTATATATTTTTGTGACAGGGACGTGACATTTTTTTTTTTTTTGGGGGGGGGAGAAAATTTAATTTTTAAATTTCTATTATTGCTAGAGTCCG	20483	20693	F --> R	ASM378908v1 LVANscaffold_3502	210
CNM-MG-354	AAGACAGAAAGGGTGA	CAAGAGGGAGAAAGTAG	(T)15	NW_020870988	AAGACAGAAAGGGTGAAAGCTGGAGTCGAAAGTGTGTTTATGGACAAGCCTTCTCCTAATTTTTTTTTTTTTTTGCAAACTGTCTTCAGTAACCCAAAAAAGCATTCAAGTTGGTCCAAAAAGCTTTGTTAAAGATCTTAATACCTGTTAATCAGCCTACCACATATACAGAACTACTTTCTCCCTCTTG	957109	957298	F --> R	ASM378908v1 LVANscaffold_3430	189
CNM-MG-367	AAACCACCCTGACCATC	CTGTGCCAAATTACAAGC	(ATTTT)4	NW_020872485	AAACCACCCTGACCATCGCTGCCATCACAGTGACTGCTGCTGCTGATCCTTCTATCCTATGTCATCCTGCTGCAATTTTATTTTATTTTATTTTTTCAATTTTTTTTTTTTTTTTTTCTTTCTTTCTTTTTTTTCTTTTTTACTTCCACCCATCACTACTCAACTGGCTGGTGGATCAGTAAAAGAAATATATGTCTAAATATTGCCTCGATGATTCATCACTGCACTACCAGCATTCATCACCACCACCTTTTGACCAGCAGCTTGTAATTTGGCACAG	355608	355887	F --> R	ASM378908v1 LVANscaffold_564	279
CNM-MG-369#1	AGCAAGCATTCCTCCTA	TTGTGGTCGAACCTAAAC	(T)19	NW_020869429	AGCAAGCATTCCTCCTATATTTTAACAACCCATTATCAGTGCTGCATGTTGCTTATTTTAGTTTTACAGTTTGTGCCCAGTCATTGGAGTTTTGATTTTTTTGCTGTCATTTGGTTATTTTTGTTTCAAGGTTAATTAGCGATATTTGTAAAGGACATCATTTATTATTTGCACGCTGTCTTTTTTTTTTTTTTTTTTTTTTTGGACTCCAATAGATGCGGCATAGTTTAGGTTCGACCACAA	911644	911886	F --> R	ASM378908v1 LVANscaffold_2027	242
CNM-MG-369#2	AGCAAGCATTCCTCCTA	TTGTGGTCGAACCTAAAC	(T)19	NW_020872600.1	TTGTGGTCGAACCTAAACTATGCCGCATCTATTGGAGTCCAAAAAAAAAAAAAAAAAAAAGACAGCGTGCAAATAATAAATGATGTCCTTTACAAATATCGCTAATTAACCTTGAAACAAAAATAACCAAATGACAGCAAAAAAATCAAAACTCCAATGACTGGGCACAAACTGTAAAACTAAAATAAGCAACATGCAGCACTGATAATGGGTTGTTAAAATATAGGAGGAATGCTTGCT	79173	79412	R --> F	ASM378908v1 LVANscaffold_668	239
CNM-MG-372	TGGATTTGCCGATTGA	TCCCAGCACTTGTCATC	(TTA)5	NW_020869899	TGGATTTGCCGATTGATATATCTGTATGTGTGTAATACATCTAAGAGAGCAAGAGAGAGTGTGTGTATGTATGTATGTATTGCCTGTGTGTGTAAGTGTGTGTGTGTATAGTGTTTGGGAAAAGAATGAATGCCATTAATAGAAAAATTGTAATTTCATGTGAATATACAGAAAACATCACTGATTGTCTTTTATTATTATTATTATTTTCTTATGTCATTAATTTATTTGAGATGACAAGTGCTGGGA	528234	528482	F --> R	ASM378908v1 LVANscaffold_2450	248
CNM-MG-384	ATCGGGAATACAATCG	AACCCTAACAAACAATAAG	(AAACA)5	NW_020871047	AACCCTAACAAACAATAAGATTAAGACAAGACTGAGGTTTTAGAATGGCGTCTTGGCTTATCTTTGCAAAATTCCAGGTGATCACTTGGAAGTATTTTGTTAAAGCCTAAAAAAAAAAAAAAACATGTTGCGTTCATGTTTTGTTTTGTTTCCAATTTCTTCTTGATTGGAAGAGTAAGAAACATATCAGATTAAGTTTAGTTGGCATCGATTGTATTCCCGAT	132713	132936	R --> F	ASM378908v1 LVANscaffold_3484	223
CNM-MG-386	CGAGCACAGGAAGATA	TCTGGGAGAAGGGATA	(AAAAC)3	NW_020872944	CGAGCACAGGAAGATAACTAAAAAAAAAAAGCAAAACAAAACAAAACAAAAATTACAATTGTTTTGTTTTACAAGAAGTTATTTTGTTTTTTGTTTTTTTCTTTTTTTAAGCTGTTTATGTTTTGTTGTTTGTCTGTATTGGGATGTATGTATTTTTGTGTATTTAGGCATGTGTAGGTTGTTTGTAATGTAGGGTTTCACGTGTAAAAGTTGTATATAATTCTTTTTTCTTTTTTTCTTTTATCCCTTCTCCCAGA	97949	98205	F --> R	ASM378908v1 LVANscaffold_978	256
CNM-MG-390	CGTAAGATGTGCCAGT	CAGTTATAAAGTCAAAAGTA	(TGA)5	NW_020869496	CGTAAGATGTGCCAGTGAAGCTCAGTCATGCGTGGGCTAGAAAGAATACATTGAGTGTGTATATGGTTATGGGAGTAAGTAATGTTTTGTTGAATATATTACCAGATTGGTTCTGATATAAATTGAATTACATGCATTTTTTTATGGAATGCTTCTGTTTATTCTTATGAATGGTGTATATTACAAGTGAAGTGATATTGACAGTGATGATGATGATGATTTATGATTTACTTTTGACTTTATAACTG	22299	22546	F --> R	ASM378908v1 LVANscaffold_2088	247
CNM-MG-402	CTTTTGGCTGGCTTAC	TTCCTTTTGATCTACATTG	(AGAAA)3	NW_020870029	TTCCTTTTGATCTACATTGCTATCTTCCAATCTTGAAAACAATTTATCCTTTTTGACAATATATACAAGGAGAGTGAGTATACAACAGGTATTTAGTGATATGTCACATGGAAATGCAGTGGAATCTATAAAGCTTTTTTCTTTTCTTTTCTCTTTGCATAAGTAAGCCAGCCAAAAG	153245	153422	R --> F	ASM378908v1 LVANscaffold_2568	177
CNM-MG-405	GTGACTGCCCTTTCTACC	CTTCCTTGCACGATTTT	(GA)17	NW_020872875	CTTCCTTGCACGATTTTTGGAAACTTATCTCCTTTTTCCCATCTTATTTACTATTTAACGTCTCTCTCTCTCTCTCTCTCTCTCTCTCTCTCTCTCTCTCTCTCTCTCTCTCTCTCTCTCTCTCTCTCTCTCTCTCTCTCTCCTTTCAGTTCAGTGACGTTTGTGAAGGGATGTTGTGCCTTCGTTCTCGCTTCTTTATCCTTTATAGCCTCCCTTTTTGATCAACTCGGCGATGGGACTTTCGCACGGCTCACACACAGGCTGCCGACATAAGCAGCTGTGGTAGAAAGGGCAGTCAC	332628	332926	R --> F	ASM378908v1 LVANscaffold_915	298
CNM-MG-406	GATAAAGAAGCGAGAACG	CTATGGCTAGATCCGAGA	(GA)18	NW_020872875	CTATGGCTAGATCCGAGACTAGGTCTTGCAGCGATGGACCATCAACTTATATAGTGAGGAATCGTTATAGAAGAACCATTGAGCGTCGAAGTTTTTTGTTCTTCCTTGCACGATTTTTGGAAACTTATCTCCTTTTTCCCATCTTATTTACTATTTAACGTCTCTCTCTCTCTCTCTCTCTCTCTCTCTCTCTCTCTCTCTCTCTCTCTCTCTCTCTCTCTCTCTCTCTCTCTCTCTCTCTCCTTTCAGTTCAGTGACGTTTGTGAAGGGATGTTGTGCCTTCGTTCTCGCTTCTTTATC	332528	332827	R --> F	ASM378908v1 LVANscaffold_915	299
CNM-MG-407	GTCTCCTTGCCCGTGTC	CGAGTCCGTTGATCCTT	(TTTCT)4	NW_020872601	GTCTCCTTGCCCGTGTCCGTGCCCGTCGGGAGGAAATAGAAGGCCACGGTGGCATCGGGTTTCCTTTGGATGTGCAACCCGGATTCTTGTTACTGGAGTTTTCTTTTATATATATTTCTTTTCTTTTCTCTTCTTTTTTCGGGAAGAGTTCACAAGGTCCTGTGACTCTGGTGACGGGCATTATCTTCTCTTCGATTCTTCCTTCCGTTTTAGTTCCCCTTTTCCTTTTCGTTTCTCGTCGTTTTTCCAAGCAATGCATTCGTATTGCAAAAGGATCAACGGACTCG	640605	650034		ASM378908v1 LVANscaffold_669	9429
CNM-MG-412	GCCATTTGATTGCTCT	TGACTTGGTCTTTGTTAG	(GT)8	NW_020870376	GCCATTTGATTGCTCTTGAGAGGAATGAGTGTATAAACACATGGTCAGACATCTGCACTTGATTCAAACTTGTGTAAACAAACGTGGCTCACAAAATTGTCTCTGTAATTACTGTTACAGTGTGTGTGTGTGTGTGTGTGTGTGTGTAGGATAGGAAGACTGTAAACTATTCATTAAGTGAACACATTGTGCTATTCCATTATAATGCACACTGTGGAATTATAAATCTAACAAAGACCAAGTCA	47201	47445	F --> R	ASM378908v1 LVANscaffold_2880	244
CNM-MG-418	TAGCCAACGAACAAGC	GATTAGTTGATTAGCAGGA	(TAA)6	NW_020869718	GATTAGTTGATTATCAGGAAAACTGTTTCTTTTCTTTCTCTTCTTTATTTTTCAGATTTGTGTCTTCGCCTAACTTAAGGTGAGATCCAATTTTGTTGGTGATCCAACCTGAATCCTACACAGGATAACTCCAAAAGTTATCAATAGATTTTTATGATTTTTTTATTATTATTATTATTACCAGAGGTGTATCGTAGCTCAAGTTAGATGCCATTAAATATTGGTGGTGATCCAGATTATGATCTGGATAAGAAATTTTCGTTTGCTTGTTCGTTGGCTA	88621	88900	R --> F	ASM378908v1 LVANscaffold_2288	279
CNM-MG-421	TTTCTGCCACGGAGTT	CTGTTGCCCAAATAGC	(AAT)5	NW_020870884	TTTCTGCCACGGAGTTAACTTGATATATATATATATATGGGACCTTTGCTGACAAACTGTTATACAAGAGCCCTTATGCATGTGCTGGAAAACTATGAACAAATAATCTTTTTATATATATTTACAGCTATTTGGGCAACAG	140125	140266	F --> R	ASM378908v1 LVANscaffold_3337	141
CNM-MG-436	AGAAGTTGCGGCCTAT	TACCGAGTTATTCTTGCTG	(TA)10	NW_020868474	AGAAGTTGCGGCCTATGTGTTACGCATCAGAGAAAAAAATACAAGGGTTTAAATATAATCTACAGGACTCGAATGCACATTTTATATATATATATATATATATATATATATATATATATATATATATATATATATATATATGTATATATATAATCCACACACATAATTACTGAAATTCGAAGAAATACATTATATCTCCCTACCGCGTTATCCAGAGGTTTAGAATGCATGTAAAGTGGAGGACAAAAGTCATGTCATGAACTGAAGCTTTGAATCAAAGGTTTTGACAGACTATCCAACAAACATGCTATGGCTGATCAGCAAGAATAACTCGGTA	769270	769606	F --> R	ASM378908v1 LVANscaffold_1168	336
CNM-MG-437	CAACCAGGAAATAGAACAG	GCAGCCTTACCACGAC	(CAA)6	NW_020870667	CAACCAGGAAATAGAACAGCCAACCCCAGTCAAAAGACGTGGTAGAGCTGCAAAGGCTATTGAAGAACCTGAGCCTACTGCAGAAGCTTCTTCAACAACAACAACAACAACCAGAAGAGGTCGTGGTAAGGCTGC	206793	206927	F --> R	ASM378908v1 LVANscaffold_3141	134
CNM-MG-444#1	CGTACAAGGCATTGGG	GCATCTACTTTGACGCACT	(GTT)4	NW_020868767	GCATCTACTTTGACGCACTCAATTATTAAAGAAAAAGCGATGACTATTACAGACGAGCACAAAACACACGATATGGAAGCTATGATAACTAGTGTAAATATATATAAAACAAATGATGATTTAGAAGATAAAACAAACAAACAAACAAACTAATATAGATAAGCATTAAACACTAAATGCTTAGCTCAGGCACTAGGGAAGCCATGCTAGCGTTCGTGTACACGAAGAAAATACTTGATAACTTGATAACTAGCAACAAGGATATCCCAATGCCTTGTACA	5492	5772	R --> F	ASM378908v1 LVANscaffold_1431	280
CNM-MG-444#2	CGTACAAGGCATTGGG	GCATCTACTTTGACGCACT	(GTT)4	NW_020868767	GCATCTACTTTGACGCACTCAATTGTTAAAGAAAAAGCGATGACTATTACAGACGAGCACGAAACACATGATTTGGAAGCTATGATAACTAGTGTAAACATACATACAACAAATGATGATTTAGAAGATTAAAAAACAAACAAACAAACTAATATAGATAAGCATTAAACACTAAATGATTAGCTCAGGCACTAGGGAAGCCATGCTAGCCTTCGTGTACACGAAGAAAATACTTGATAACTTGATAACTAACAACAAGGATATCCCAATGCCTTGTACA	16250	16529	R --> F	ASM378908v1 LVANscaffold_1431	279
CNM-MG-444#3	CGTACAAGGCATTGGG	GCATCTACTTTGACGCACT	(GTT)4	NW_020869502	GCATCTACTTTGACGCACTCAATTATTAAAGAAAAAGCGATGACTATTACAGACGAGCACGAAACACATGATTTGGAAGCTATGATAACTAGTGTAAACATACATAAAACAAATGATGATTTAGAAGATAAAAAACAAACTAATATAGATAAGCATTAAACACTAAATGCTTAGCTCAGGCACTAGGGAAGCCATGCTAGCGTTCGTGTACACGAAGAAAATACTTGATAACTTGATAACTAGCAACAAGGATATCCCAATGCCTTGTACA	123267	123537	R --> F	ASM378908v1 LVANscaffold_2093	270
CNM-MG-455	GAGCGTATCTAACCTCA	TATGGCTATTGTAACTCTTC	(AAAAT)4	NW_020869380	GAGCGTATCTAACCTCATGCCATTAATCTAAATCTAAAGAAATTTGTGGCAGTAGATGTGTTAATTTTTAATTTATTTGCAGATTCATTTTTACCTATAACATATAATTCTATAAACACTCAACAGCTAAAAATAAAATAAAATAAAATTTGCAAAACAAAAAGACTAAGTCATTCCTCAAAAATCTTATTATACAATGGTTACATTTTAAAATATCTGAAATTAAATGAAATTAGACCCGAACGCTTTAGACTTTCCAGAACAGAAGAGTTACAATAGCCATA	260956	261239	R --> F	ASM378908v1 LVANscaffold_1984	283
CNM-MG-474#1	CTGGCTTGTGGAATGG	CAACGAAAGGCAGATGG	(T)15	NW_020869378	CAACGAAAGGCAGATGGCATGGATTCACTTCCTCGTGTGTCACAAATCATGAATACGGCGCCACCTGCTGGGACGTTGGAAAGTGGATGCACTCACTCATATCACGCAAGCTTTCATTCATCGTGCATTCATGGAAAAATCTTAAAAAAAAAAAAAAACATAGGGTCAAATAACTACATCCATTCCACAAGCCAG	167057	167251	R --> F	ASM378908v1 LVANscaffold_1982	194
CNM-MG-474#2	CTGGCTTGTGGAATGG	CAACGAAAGGCAGATGG	(T)15	NW_020869378	CAACGAAAGGCAGATGGCATGGATTCACTTCCTCGTGTGTCACAAATCATGAATACGGCGCCACCTGCTGGGACGTTGAAAAGTGGATGCACTCACTCATATCACGCAAGCTTTCATTCATCGTGCATTCATGGAAAAATCTTAAAAAAAAATAGGGTCAAATAACTACATCCATTCCACAAGCCAG	124177	124363	R --> F	ASM378908v1 LVANscaffold_1982	186
CNM-MG-479	GTGAAGTTGGGATTATAG	CTGCCAGTTTAGCGAC	(T)16	NW_020868919	GTGAAGTTGGGATTATAGTCTGACGTTACACTGCATTCATGTGGATTTTTTTTTTTTTTTGCGATATTTGAGCGCGCATGATTATGTCGCTAAACTGGCAG	485279	485379	F --> R	ASM378908v1 LVANscaffold_1569	100
CNM-MG-487	GACAGACAGTGGTGGCG	CGTTCTCCTTGCGTGATG	(GGC)6	NW_020869186	CACAGACAGTGGCGGCGGGCGGCGGCGGCGGCAGGGAAGCAGAACGCGTGAATGTGTCCAGTCCAGTGACCCTGAATCCTGGCGATCGCGGTATTCATATCGATAATATATTAATCCGATGATCGAATCTCCATTAGAAAGGATCGGAAGAAGTGTCACAGCGTAGGAAGTGAGCGACGTAAGAGTGGGGTCGGGGAAACCGGACCAGCTATGGCGGCTAAGAATCTGCAGCGCCACTTGTAAAATTCTCTCGTGCCTCCTTCTGCCTGGCACTGTCATCACGCAAGGAGAACG	147849	148142	F --> R	ASM378908v1 LVANscaffold_1809	293
CNM-MG-489	GACAGCCACCACGATAAG	GCAAGGAGGGACAGGAT	(AACTG)3	-	-	-	-	-	-
CNM-MG-498	TTGCTGCTTACTGTCTTGC	CATCATCCGACTCTTCCT	(TGG)5	-	-	-	-	-	-
CNM-MG-548	ACAACTTCAAAGCTACA	TCAGTCTCATCTTCCAT	(AAAT)4	NW_020870375	TCAGTCTCATCTTCCATATTTCACCTTGCATATTTTATATAGTATCCGAGAAATGGCAGAAAATTAATGTTGTTTGGTGGCAGTTTTTTCAATTCTTTGATGTTTGATTATACTTTTATTTATTTATTTATTTTTGTTTTGTAAAAGAAAGATATACATTTCTTAAATTTAATTACCATATTGTGCAATGTATTACTGGTATATACTTGAAATGTTGTTAAATTACCTTTCAAAATGTAGCTTTGAAGTTGT	38014	38265	R --> F	ASM378908v1 LVANscaffold_288	251
c1696/f45p16/834	AAGTGGACCCAGATGTACGC	GGGTCCGTACATGCAATCAT	(TC)15	NW_020869860.1	GGGTCCGTACATGCAATCATATATGCGAATATACATATGTATATATATGGCGACTTATTCTTTTCTTTCTCTCAATTGTACCTGTTACATTTTCGCTTTATTTATTTATTTATTTTGTTTATTGAAAAGATAAGAGGGAGTGAGAGATAGATAAATAGGTAGAGAGAGAGAGAGAGAGAGAGAGAGAGAGAGAGAGAGAGAGAGAGAGAGAGAGAGAGAGAGAGAGAGAGAAGAGAGAGAGAAAGAGAGAGAGAGAGATTCAATGAAACAAAAAAAAAAAAATAGAAACAGAAGAAGAACGAAACAAAGAATCACTAAAACGAAGAAAATGAAACACAAACATAAGAAGCGAGAGAGAGAGAGAGAGAGAGAGAGAGAGAGAGAGAGAGAGAGAGAGAG…	144470	144955	R --> F	ASM378908v1 LVANscaffold_2415	485
c1849/f45p19/986	ATATTGTATGCGGTCTCGGC	CCTCCTTACCCTCCTTCCAC	(AGG)5	NW_020869552	ATATTGTATGCGGTCTCGGCCTCCTCGACTGCTGCAGGGTGTACTATGTGCTCTCGTACCCGGCGAAGGAGGAGAAGGAGTAGCGGGGGAGGAGAAGGAGGGAGGAGAGATAAGGAGGAGGAGGAGGAGAGATAAGGAGGAGGAGGAAGAGAGTGAGGTGGGTAATGTAGGAAGAAGGAGAATAAGGTGGATAGTGGTGGAAGGAGGGTAAGGAGG	136224	136439	F --> R	ASM378908v1 LVANscaffold_2138	215
c7152/f1p0/6395_1#1	AGGAACTTTGGACATCCATGA	AACTGGAGACTCTTGCCACG	(AT)6	NW_020870069	AACTGGAGACTCTTGCCACGTATTCAGTTTTATCAAAATACCAAATGGATTTAATCTAATTTGATCCATTAAGGCCACATACTGAGATCTTCAATCTTTCTGGTGACTAATCTCCCATAATTTAAGATATATATATATCCTTAGAACCCCATTTGTGTTTTATATCTTATGTGTTTTATATTTCCGTTCCTTTTTTATATGTATGAAGATTTGTTTAGGCCTAACCTACTACTACAATCAGATCATGGATGTCCAAAGTTCCT	446577	446839	R --> F	ASM378908v1 LVANscaffold_2603	262
c7152/f1p0/6395_1#2	AGGAACTTTGGACATCCATGA	AACTGGAGACTCTTGCCACG	(AT)6	NW_020870069	AACTGGAGACTCTTGCCACGTATTCAGTTTTATCAAAATACCAAATGGATTTAATCTAATTTGATCCATTAAGGCCACATACTGAGATCTTCAATCTTTCTGGTGACTAATCTCCCATAATTTAAGATATATATATATCCTTAGAACCCCATTTGTGTTTTATATCTTATGTGTTTTATATTTCCATTCCTTTTTTATATGTATGAAGATTTGTTTAGGCCTAACCTACTACTACATCAGATCATGGATGTCCAAAGTTCCT	398747	399008	R --> F	ASM378908v1 LVANscaffold_2603	261
c7152/f1p0/6395_2#1	TTGTACAATGTCCGACCCAA	GTTAAAACTGTGCAAGGCCC	(AT)6	NW_020870069	GCTAAAACTGTGCAAGGCCCAACCCCATGAATATTCATTATATGGACTTGCATATGCACAGAAATAAAAGCATATCTATCAGTTAAGACATGCATATCTACCGTATAGATAGATAGATAAATGCATATATATATATATCTGGCGGAATGATAAATATGCATTTATTTCTATATACAAATATTCATTGGGTCGGACATTGTACAA	445646	445849	R --> F	ASM378908v1 LVANscaffold_2603	203
c7152/f1p0/6395_2#2	TTGTACAATGTCCGACCCAA	GTTAAAACTGTGCAAGGCCC	(AT)6	NW_020870069	GCTAAAACTGTGCAAGGCCCAACCCCATGAATATTCATTATATGGACTTGCATATGCACAGAAATAAAAGCATATCTATCAGTTAAGACATGCATATCTACCGTATAGATAGATAGATAAATGCATATATATATATATCTGGCGGAATGATAAATATGCATTTATTTCTATATACAAATATTCATTGGGTCGGACATTGTACAA	397817	398020	R --> F	ASM378908v1 LVANscaffold_2603	203
c7152/f1p0/6395_3#1	TGGCCAGATAGTTTGTTTTGC	TGCAAAAGATCACAAAGTTCG	(TG)7	NW_020870069	TGCAAAAGATCACAAAGTTCGTATGCAAATGTTAAAATATACGATATGTAACTTCATCTGGACTGACAGAAATCATAATGAATTAAAAATAAGCCTGCAAAACAGCACTCACACACACACACATACACTCAAAACGTTGCAAAACAAACTATCTGGCCA	445440	445598	R --> F	ASM378908v1 LVANscaffold_2603	158
c7152/f1p0/6395_3#2	TGGCCAGATAGTTTGTTTTGC	TGCAAAAGATCACAAAGTTCG	(TG)7	NW_020870069	TGCAAAAGATCACAAAGTTCGTATGCAAATGTTAAAATATACGATATGTAACTTCATCTGGACTGACAGAAATCATAATGAATTAAAAATAAGCCTGCAAAACAGCACTCACACACACACACATACACTCAAAACGTTGCAAAACAAACTATCTGGCCA	397611	397769	R --> F	ASM378908v1 LVANscaffold_2603	158
c7159/f1p2/7187	CCTCAGATAGGGTGCCACAT	TTCTGCAATTTCATACCCTCAA	(AT)6	NW_020868413	TTCTGCAATTTCATACCCTCAATATATAAAAAAAATAATCATACAAGACCTGAATTGAGCAAGTATATTGAACAAGTTACATGACCTTGCTATAATGTCTATATATATATATTCAAATATCAAATCTGCCATACATAATAGAGTATGTTTCACATATGCTTAGCAGACTTGTACAATCACCTCTCAGATAAGGTTTCAGCCTTGATAATTTTTATGTGGCACCCTATCTGAGG	55309	55541	R --> F	ASM378908v1 LVANscaffold_1112	232
c7160/f1p5/6655	TGAGAATGAAATAAGGGCGG	ATAAGGGTGGAAAAGGAGGC	(CT)6	NW_020871810	ATAAGGGTGGAAAAGGAGGCGAAAACCCGAAGAGGAACGGAATAAACGATTTTACTAAACAATCCCCGTAAATTATTGCGCTAGAGAGAGAGAGCGTGGAAGCCATTTTCTGTCTTAACTCCGCCCTTATTTCATTCTCA	513997	514136	R --> F	ASM378908v1 LVANscaffold_4170	139
c7165/f1p0/7649	TACCCAGGTATCGTCTCCCA	TGATTGCATGCTCTCCTCTG	(TG)12	NW_020869673	TACCCAGGTATCATCTCCCATTAGTTTATTTTTAACATTTTGATTCTTATGTGCCTTTACTACCCTTTTCCTCTCATGTTTATACTTAAAATTCTTCAGAATAAGCACAAACCTGTCTTCAATTCTTAAATATTACAAAGTAAGAGAATGTCTAAGCCTTGGATGTGTGTGTGTGTGTGTGTGTGTGTGTATAAGTTTTGGCATAAAAATGCCCAGCATAAATGAACAACTATTTCTTAGTAGGAAAAGTTGGTTACCAGAGGAGAGCATGCAATCA	629021	629297	F --> R	ASM378908v1 LVANscaffold_2247	276
c7201/f1p1/6803	CTGTTGGTCGAGGACCATTT	TTAAGCACCAGTCATTTGGC	(TA)7	NW_020870820.1	CTGTTGGTCGAGGACCATTTTTTTATATATATATATATCCAAAGGCAATAATGGAAAGAATGCTACTAAACTGTTGCTCACAACTTTTGTGGTTTGTAATTTTTCTCACAATAGTGAAGATTTAAAGCAAAAGTAGAGTTGTATTAGCCAAATGACTGGTGCTTAA	415644	415809	F --> R	ASM378908v1 LVANscaffold_328	165
c7202/f1p4/7652	GCTGTTTTGACCCTAATCGC	TTAGCCAGGAACACCCAGAC	(AT)7	NW_020868494	GCTGTTTTGACCCTAATCGCATCATCTGTTCAACTGCTATGCCTTATTCAAATAAAAGTAATCTTAAATGGAATATTAGATAATAACTTTTAATCATTACTTTATGGTTTATGACTGAAGGGGTATTAGTAAAGAAAGATGTAATATTGATTTTGGCATTGAAAAAATAAATAAATAAATTTGCAAAAAAAAAATATATATATGTATGTATAGGCAGTACCAGCCATAACAGTAGATGTCTGGGTGTTCCTGGCTAA	894450	894706	F --> R	ASM378908v1 LVANscaffold_1186	256
c16138/f14p37/618#1	CTGGTGACGAGTAGTGGGCT	CGACGGAAGAGAGAGCAAAC	(GCT)6	NW_020870899	CTGGTGACGAGTAGTGGGCTGAGGAGGTCGAGCAGCGGCCCCGGGCCGGGCGGGTTCCGCAAAAGCACCAACGGCGAGGCCTTTATCCTCGACCGTGCCGGAGGTTCGGGGGCGGCGGCTATGGCGGCACGTGTGGCTGC TGCTGCTGCTGCCCCTCGCGCCAACGATTCCGCCCTGGGGAGTTCGCCGGACCTGGAGGGACGCAGGTCCCGCGTCCGGACGTTCCCTGAAGACGTGGAGGGTTTGCTCTCTCTTCCGTCG	142953	143213	F --> R	ASM378908v1 LVANscaffold_3350	260
c16138/f14p37/618#2	CTGGTGACGAGTAGTGGGCT	CGACGGAAGAGAGAGCAAAC	(GCT)6	NW_020870899	CGACGGAAGAGAGAGCAAACCCTCCACGTCTTCAGGGAACGTCCGGACGCGGACCTGCGTCCCTCCAGGT CCGGCGAACTCCCCAGGGCGGAATCGTTGGCGCGAGGGGCAGCAGCAGCAGCAGCCACACGTGCCGCCACAGCCCGCCGCCGCCGCCCCCGAACCTCCGGCACGGTCGAGGATAAAGGCCTCGCCGTTGGTGCTTTTGCGGAACCCGCCCGGCCCGGGGCCGCTGCTCGACCTCCTCAGCCCACTACTCGTCACCAG	337608	337874	R --> F	ASM378908v1 LVANscaffold_3350	266
c16138/f14p37/618#3	CTGGTGACGAGTAGTGGGCT	CGACGGAAGAGAGAGCAAAC	(GCT)6	NW_020870899	CGACGGAAGAGAGAGCAAACCCTCCACGTCTTCAGGGAACGTCCGGACGCGGGACCTGCGTCCCTCCAGG TCCGGCGAACTCCCCAGGGCGGAATCGTTGGCGCGAGGGGCAGCAGCAGCAGCAGCCACACGTGCCGCCACAGCCGCCGCCGCCGCCGCCCCCGAACCTCCGGCACGGTCGAGGATAAAGGCCTCGCCGTTGGTGCTTTT GCGGAACCCGCCCGGCCCGGGGCCGCTGCTCGACCTCCTCAGCCCACTACTCGTCACCAG	331469	331738	R --> F	ASM378908v1 LVANscaffold_3350	269
c16138/f14p37/618#4	CTGGTGACGAGTAGTGGGCT	CGACGGAAGAGAGAGCAAAC	(GCT)6	NW_020870899	CGACGGAAGAGAGAGCAAACCCTCCACGTCTTCAGGGAACGTCCGGACGCGGGACCTGCGTCCCTCCAGG TCCGGCGAACTCCCCAGGGCGGAATCGTTGGCGCGAGGGGCAGCAGCAGCAGCAGCCACACGTGCCGCCACAGCCGCCGCCGCCGCCGCCCCCGAACCTCCGGCACGGTCGAGGATAAAGGCCTCGCCGTTGGTGCTTTT GCGGAACCCGCCCGGCCCGGGGCCGCTGCTCGACCTCCTCAGCCCACTACTCGTCACCAG	322417	322686	R --> F	ASM378908v1 LVANscaffold_3350	269
c16138/f14p37/618#5	CTGGTGACGAGTAGTGGGCT	CGACGGAAGAGAGAGCAAAC	(GCT)6	NW_020870899	CGACGGAAGAGAGAGCAAACCCTCCACGTCTTCAGGGAACGTCCGGACGCGGGACCTGCGTCCCTCCAGGTCCGGCGAACTCCCCAGGGCGGAATCGTTGGCGCGAGGGGCAGCAGCAGCAGCAGCCACACGTGCCGCCACAGCCGCCGCCGCCGCCCCGAACCTCCGGCACGGTCGAGGATAAAGGCCTCGCCGTTGGTGCTTTTGCGGAACCCGCCCGGCCCGGGGCCGCTGCTCGACCTCCTCAGCCCACTACTCGTCACCAG	310790	311055	R --> F	ASM378908v1 LVANscaffold_3350	265
c16138/f14p37/618#6	CTGGTGACGAGTAGTGGGCT	CGACGGAAGAGAGAGCAAAC	(GCT)6	NW_020870899	CGACGGAAGAGAGAGCAAACCCTCCACGTCTTCAGGGAACGTCCGGACGCGGGACCTGCGTCCCTCCAGGTCCGGCGAACTCCCCAGGGCGGAATCGTTGGCGCGAGGGGCAGCAGCAGCAGCCACACGTGCCGCCACAG CCGCCGCCGCCGCCCCCGAACCTCCGGCACGGTCGAGGATAAAGGCCTCGCCGTTGGTGCTTTTGCGGAACCCGCCCGGCCCGGGGCCGCTGCTCGACCTCCTCAGCCCACTACTCGTCACCAG	305934	306197	R --> F	ASM378908v1 LVANscaffold_3350	263
c16138/f14p37/618#7	CTGGTGACGAGTAGTGGGCT	CGACGGAAGAGAGAGCAAAC	(GCT)6	NW_020870899	CGACGGAAGAGAGAGCAAACCCTCCACGTCTTCAGGGAACGTCCGGACGCGGGACCTGCGTCCCTCCAGGTCCGGCGAACTCCCCAGGGCGGAATCGTTGGCGCGAGGGCAGCAGCAGCAGCAGCCACACGTGCCGCCACAGCCGCCGCCGCCGCCCCCGAACCTCCGGCACGGTCGAGGATAAAGGCCTCGCCGTTGGTGCTTTTGCGGAACCCGCCCGGCCCGGGGCCGCTGCTCGACCTCCTCAGCCCACTACTCGTCACCAG	285634	285899	R --> F	ASM378908v1 LVANscaffold_3350	265
c16138/f14p37/618#8	CTGGTGACGAGTAGTGGGCT	CGACGGAAGAGAGAGCAAAC	(GCT)6	NW_020870899	CGACGGAAGAGAGAGCAAACCCTCCACGTCTTCAGGGAACGTCCGGACGCGGGACCTGCGTCCCTCCAGGTCCGGCGAACTCCCCAGGGCGGAATCGTTGGCGCGAGGGGCAGCAGCAGCAGCCACACGTGCCGCCACAGCCGCCGCCGCCGCCGCCCCCGAACCTCCGGCACGGTCGAGGATAAAGGCCTCGCCGTTGGTGCTTTTGCGGAACCCGCCCGGCCCGGGGCCGCTGCTCGACCTCCTCAGCCCACTACTCGTCACCAG	275921	276187	R --> F	ASM378908v1 LVANscaffold_3350	266
c16138/f14p37/618#9	CTGGTGACGAGTAGTGGGCT	CGACGGAAGAGAGAGCAAAC	(GCT)6	NW_020870899	CGACGGAAGAGAGAGCAAACCCTCCACGTCTTCAGGGAACGTCCGGACGCGGGACCTGCGTCCCTCCAGGTCCGGCGAACTCCCCAGGGCGGAATCGTTGGCGCGAGGGGCAGCAGCAGCAGCAGCCACACGTGCCGCCACAGCCGCCGCCGCCCCCGAACCTCCGGCACGGTCGAGGATAAAGGCCTCGCCGTTGGTGCTTTTGCGGAACCCGCCCGGCCCGGGGCCGCTGCTCGACCTCCTCAGCCCACTACTCGTCACCAG	263031	263294	R --> F	ASM378908v1 LVANscaffold_3350	263
c16138/f14p37/618#10	CTGGTGACGAGTAGTGGGCT	CGACGGAAGAGAGAGCAAAC	(GCT)6	NW_020870899	CGACGGAAGAGAGAGCAAACCCTCCACGTCTTCAGGGAACGTCCGGACGCGGGACCTGCGTCCCTCCAGGTCCGGCGAACTCCCCAGGGCGGAATCGTTGGCGCGAGGGGCAGCAGCAGCAGCCACACGTGCCGCCACAGCCGCCGCCGCCGCCCCCCCGAACCTCCGGGATAAAGGCCTCGCCGTTGGTGCTTTTGCGGAACCCGCCCGGCCCGGGGCCGCTGCTCGACCTCCTCAGCCCACTACTCGTCACCAG	248756	249011	R --> F	ASM378908v1 LVANscaffold_3350	255
c16138/f14p37/618#11	CTGGTGACGAGTAGTGGGCT	CGACGGAAGAGAGAGCAAAC	(GCT)6	NW_020870899	CGACGGAAGAGAGAGCAAACCCTCCACGTCTTCAGGGAACGTCCGGACGCGGGACCTGCGTCCCTCCAGGTCCGGCGAACTCCCCAGGGCGGAATCGTTGGCGCGAGGGCAGCAGCAGCAGCAGCCACACGTGCCGCCACAGCCGCCGCCGCCGCCCCCGAACCTCCGGCACGGTCGAGGATAAAGGCCTCGCCGTTGGTGCTTTTGCGGAACCCGCCCGGCCCGGGGCCGCTGCTCGACCTCCTCAGCCCACTACTCGTCACCAG	238523	238788	R --> F	ASM378908v1 LVANscaffold_3350	265
c16138/f14p37/618#12	CTGGTGACGAGTAGTGGGCT	CGACGGAAGAGAGAGCAAAC	(GCT)6	NW_020870899	CGACGGAAGAGAGAGCAAACCCTTCACGTCTTCAGGGAACGCCGGACGCGGGACCTGCGTCCCTCCAGGTCCGGCGAACTCCCCAGGGCGGAATCGTTGGCGCGAGGGGCAGCAGCAGCAGCCACGTGCCGCCACAGCCGCCGCCGCCGCCCCGAACCTCCGGCACAGTCGAGGATAAAGGCCTCGCCGTTGTGCTTTTGCGGAACCCGCCCGGCCCAGGGCCGCTGCTCGACCTCCTCAGCCCACTACTCGTCACCAG	229493	229751	R --> F	ASM378908v1 LVANscaffold_3350	258
c16138/f14p37/618#13	CTGGTGACGAGTAGTGGGCT	CGACGGAAGAGAGAGCAAAC	(GCT)6	NW_020870899	CGACGGAAGAGAGAGCAAACCCTCCACGTCTTCAGGGAACGTCCGGCGGCGAACTCCCCAGGGCGGAATCGTTGGCGCGAGGGGCAGCAGCAGCAGCAGCCACACGTGCCGCCATAGCCGCCGCCGCCGCCGCCGCCGCCCCCGAACCTCCGCACGGTCGAGGATAAAGGCCTCGCCGTTGGTGCTTTTGCGGAACCCGCCCGGCCCGGGGCCGCTGCTCGACCTCCTCAGCCCACTACTCGTCACCAG	214472	214720	R --> F	ASM378908v1 LVANscaffold_3350	248
c16138/f14p37/618#14	CTGGTGACGAGTAGTGGGCT	CGACGGAAGAGAGAGCAAAC	(GCT)6	NW_020870899	CGACGGAAGAGAGAGCAAACCCTCCACGTCTTCAGGGAACGTCCGGACGCGGGACCTGCGTCCCTCCAGGTCCGGCGAACTCCCCAGGGCGGAATCGTTGGCGCGAGGGGCAGCAGCAGCAGCAGCAGCCACACGTGCCG CCATAGCCGCCGCCCCCGAACCTCCGGCACGGTCGAGGATAAAGGCCTCGCCGTTGGTGCTTTTGCGGAACCCGCCCGGCCCGGGGCCGCTGCTCGACCTCCTCAGCCCACTACTCGTCACCAG	128741	129004	R --> F	ASM378908v1 LVANscaffold_3350	263
c16138/f14p37/618#15	CTGGTGACGAGTAGTGGGCT	CGACGGAAGAGAGAGCAAAC	(GCT)6	NW_020870899	CGACGGAAGAGAGAGCAAACCCTCCACGTCTTCAGGGAACGTCCGGACGCGGGACCTGCGTCCCTCCAGGTCCGGCGAACTCCCCAGGGCGGAATCGTTGGCGCGAGGGGCAGCAGCAGCAGCAGCAGCCACACGTGCCGCCATAGCCGCCGCCCCCGAACCTCCGGCACGGTCGAGGATAAAGGCCTCGCCGTTGGTGCTTTTGCGGAACCCGCCCGGCCCGGGGCCGCTGCTCGACCTCCTCAGCCCACTACTCGTCACCAG	113666	113929	R --> F	ASM378908v1 LVANscaffold_3350	263
c16138/f14p37/618#16	CTGGTGACGAGTAGTGGGCT	CGACGGAAGAGAGAGCAAAC	(GCT)6	NW_020870899	CGACGGAAGAGAGAGCAAACCCTCCACGTCTTCAGGGAACGTCCGGACGCGGGACCTGCGTCCCTCCAGGTCCGGCGAACTCCCCAGGGCGGAATCGTTGGCGCGAGGGGCAGCAGCAGCAGCAGCAGCCACACGTGCCGCCATAGCCGCCGCCCCCGAACCTCCGGCACGGTCGAGGATAAAGGCCTCGCCGTTGGTGCTTTTGCGGAACCCGCCCGGCCCGGGGCCGCTGCTCGACCTCCTCAGCCCACTACTCGTCACCAG	98560	98823	R --> F	ASM378908v1 LVANscaffold_3350	263
c16138/f14p37/618#17	CTGGTGACGAGTAGTGGGCT	CGACGGAAGAGAGAGCAAAC	(GCT)6	NW_020870899	CGACGGAAGAGAGAGCAAACCCTCCACGTCTTCAGGGAACGTCCGGACGCGGGACCTGCGTCCCTCCAGGTCCGGCGAACTCCCCAGGGCGGAATCGTTGGCGCGAGGGGCAGCAGCAGCAGCAGCAGCCACACGTGCCGCCATAGCCGCCGCCCCCGAACCTCCGGCACGGTCGAGGATAAAGGCCTCGCCGTTGGTGCTTTTGCGGAACCCGCCCGGCCCGGGGCCGCTGCTCGACCTCCTCAGCCCACTACTCGTCACCAG	83463	83726	R --> F	ASM378908v1 LVANscaffold_3350	263
c16138/f14p37/618#18	CTGGTGACGAGTAGTGGGCT	CGACGGAAGAGAGAGCAAAC	(GCT)6	NW_020870901	CGACGGAAGAGAGAGCAAACCCTCCACGTCTTCAGGGAACGTCCGGACGCGGGACCTGCGTCCCTCCAGGTCCGGCGAACTCCCCAGGGCGGAATCGTTGGCGCGAGGGGCAGCAGCAGCAGCCACACGTGCCGCCACAGCCGCCGCCGCCGCCGCCCCCGAACCTCCGGCACGGTCGAGGATAAAGGCCTCGCCGTTGGTGCTTTTGCGGAACCCGCCCGGCCCGGGGCCGCTGCTCGACCTCCTCAGCCCACTACTCGTCACCAG	457469	457735	R --> F	ASM378908v1 LVANscaffold_3352	266
c16138/f14p37/618#19	CTGGTGACGAGTAGTGGGCT	CGACGGAAGAGAGAGCAAAC	(GCT)6	NW_020870901	CGACGGAAGAGAGAGCAAACCCTCCACGTCTTCAGGGAACGTCCGGACGCGGGACCTGCGTCCCTCCAGGTCCGGCGAACTCCCCAGGGCGGAATCGTTGGCGCGAGGGGCAGCAGCAGCAGCAGCCACACGTGCCGCCATAGCCGCCGCCGCCGCCCCGAACCTCCGGCACGGTCGAGGATAAAGGCCTCGCCGTTGGTGCTTTTGCGGAACCCGCCCGGCCCGGGGCCGCTGCTCGACCTCCTCAGCCCACTACTCGTCACCAG	450458	450723	R --> F	ASM378908v1 LVANscaffold_3352	265
c2358/f24p36/1137	GTCAAGCCCGAGAAGTGTTC	CGCGTAAAACAGTGGTCAAA	(ATT)5	NW_020871011	CGCGTAAAACAGTGGTCAATCCTAAAGTGAACACTTATCTATCTTGATGTCGTCATAAGGTTACACACTTTTCTGAGGTCCTGATGACAAATGAAAACAATAACTGCAATATAGATAATAATAACAATGATGATAATGATATCGATTATAATAATGATAAAGATAATAATAACAATAATAATTGCATAATTACAACAATGTCATAATAAGTATAATAACAATAACGATAATAATACATAAAATACTTCTATACTGAACACTTCTCGGGCTTGAC	20387	20660	R --> F	ASM378908v1 LVANscaffold_3451	273
c2438/f35p18/1618	AAGGACGAGTCAGACCATGAA	GACCACAAAACATCCAAATGAA	(ATT)6	NW_020869830	GACCACAAAACATCCAAATGAAACATTATAAAACTTTTAAAGAAACTCGGTAGACTAAATCCTACTACTGGACCATATAATAATAATAATAATAATGACAACACCAGGTACTTGACTTTTGAGAGGATAAAAAAATAATAATAATAAAAATAAAAAGATATCTGAAAGAAGAAAAAAATAATAGAAAATCTAATGTGCTTTAAGATATTAGTATTGTCATCTGTTAAATGCTGTAATACCTAACTTATTTATAGAATTCATGGTCTGACTCGTCCTT	92082	92358	R --> F	ASM378908v1 LVANscaffold_2389	276
c1508/f7p10/3225	AAATGATCAGCCACTCGTCC	TATTTTCCCTCTGCATTCGG	(GTCA)6	NW_020870582	AAATGATCAGCCACTCGTCCAGTCAATCAATCATTTAATCAGACATCAATCAAACAATCAGTCAGTCACTAGGGTCGGTCAGTCAGTCACTAGGGTCGGTCGGTCAGTAAGTCAGTCAGTCAGTCAACTGAAAAATGGCTCACCACTGTATGGCGGAGGCTAAATCTTCCAGTCATTAGATTTTGTTTCCAGTCCGAATGCAGAGGGAAAATA	211664	211876	F --> R	ASM378908v1 LVANscaffold_3065	212
c1992/f7p4/3244	GAGGTTGAGGGTGTCGATGT	TCCTCTCCTCCTCCTCTTCC	(GGAA)5	NW_020868360	TCCTCTCCTCCTCCTCCTCCTTCCTCCTCCTCCTCCTCCTCTCCTTCCCCCCTCCTTCCTCCTCCTCCTCCTCCTCCTCCCCCCCTTCCCCTAATCTGCGGATAGCATTAGGGGCGGCGGGCGAAGGAGCGTCAGAAGAATAGCGTTAAATGAAACGTCAAATTGAAGGGAAGGAAAAAAAAAGATGATAAAGTCACCGCTATTGTCCGAGGAAGTTTGTGAGGCGCTGGGAAGGAAGGAAGGAGGCGGGAGAGGAGGAGGGAGAGCGGAGGGAAAGGGGAGGGAGGAGAGGAGGAGGAGAAGGGGAGGAGGGGAGGAGGGGAGGGGGGAGGAGGAGGGAGGAAGGAGGAGGAGGAGGGAGGGGAGGAGGGGGAGGAGGCGGGAGGAGGAGGGAGGGAG…	746198	746653	R --> F	ASM378908v1 LVANscaffold_1065	455
c2322/f15p12/3591	GTGTGGGGAAGAGAACCTCA	TGCACAACACAAAGCATGAA	(GTTT)5	-	-	-	-	-	-
c16716/f1p10/1270	GATCTGTGAGCGAACGAACA	GAGAAGGGAGAGGGAGGAGA	(CTCCCT)5	NW_020868868	GAGAAGGGAGAGAGAGGAGGAGTAGGGAGAAGGAGAGAGAGGAGGAAGTGAAGGGGAGAAGGAAGAGGGGTGAGGGGAGAAGGGAGTAGGCAGACCCCTCGATGGTGTGCGATGCCGTACGGAACGGGTGATGGAAGTTATGGCCCGGCCGTTGATGTTATGGATGCAGTGAAGAGAAGGTCGGGATTGGCGGTGGTGGTGGGGGGGGAGGGGGAGGGTGAGAGGGGGGGGGAGGGGAGGAAATTTATGGTCGCGCCTCTATAAGTGTGTATTTTTTTTTTTTTTTTTTTCATTTATCATTATGATTTGCCATTATGTCCGTCGGTTTACGTATAGGCCTCACTTTTTATGTATTCATCTTTAAGGGATTTTATGTATGTTTATGCGGAGGTCTGTCTG…	232885	233375	R --> F	ASM378908v1 LVANscaffold_1522	490
LvIRF-5′UTR	ATCGGGATCCACTCGCAGATAC	GGCGACCTTAGACCGACGAGTT	(CT)18: 13 - 24	NW_020870971	ATCGGGATCCACTCGCAGATACAGATCTCTCTCTCTCTCTCTCTCTCTCTCTACCTGCCTTCCTCGCTGTCTCTTCTTCTCTTATTCGCACTTTGTGTTTCTGTAATTCGCACGAGGTATTTGTTTGCTTCATTGGAGTTGTTTCGGAATCTCGGATCTCGCTGCTTCACTGCTTCGGATAACTCGTCGGTCTAAGGTAAAT	286865	287066	F --> R	ASM378908v1 LVANscaffold_3415	201
