# Supplementary material for: Characterization of microsatellite markers in the coding regions of the Penaeus vannamei genome
Source: PLoS One. 2024 May 2;19(5):e0289351. doi: 10.1371/journal.pone.0289351 (PMC11065258; doi:10.1371/journal.pone.0289351)
Supplement: S4 Table — (XLSX) [file pone.0289351.s004.xlsx]

## Sheet: Marker assoc. GENE feature)
Supplementary Table 4. Genomic information on the 135 analyzed markers for Penaeus vannamei.																Number of Features found (per type)
Query ID	Subject ID	Marker & Feature Overlap Length (bp)	Scaffold ID	Linkage Group (Zhang et al., 2019)	Alignment START position in Subject	Alignment END position in Subject	BLASTn BitScore	Alignment Strand Sense	Subject Strand Sense	Query aligned in same or opposite strand as subject?	Feature Type	Feature START position	Feature END position	Interval of found Gene Feature(s)	Associated Gene Feature(s)	region	gene	CDS	mRNA	exon	cDNA_match	lnc_RNA	transcript	mRNA product(s) found in gene(s)
CNM-MG-339	NW_020869654.1	159	LVANscaffold_223	Not assigned	121009	121168	289	+	+	Same	gene	1	390517	121046..130673	ID=gene-LOC113811552;Dbxref=GeneID:113811552;Name=LOC113811552;gbkey=Gene;gene=LOC113811552;gene_biotype=protein_coding	1	1	-	1	1	-	-	-	uncharacterized LOC113811552
CNM-MG-347	NW_020870650.1	291	LVANscaffold_3126	LG42	174122	174413	527	+	+	Same	region (scaffold)	1	333945	-	-	1	-	-	-	-	-	-	-	-
CNM-MG-351	NW_020871068.1	210	LVANscaffold_3502	LG37	20483	20693	381	+	+	Same	gene	1	213415	20311..28718	ID=gene-LOC113824064;Dbxref=GeneID:113824064;Name=LOC113824064;gbkey=Gene;gene=LOC113824064;gene_biotype=protein_coding	1	1	-	3	3	-	-	-	uncharacterized LOC113824064, transcript variant X3 ; uncharacterized LOC113824064, transcript variant X1 ; uncharacterized LOC113824064, transcript variant X2
CNM-MG-354	NW_020870988.1	189	LVANscaffold_3430	LG32	957109	957298	343	+	+	Same	gene	1	1056757	957021..968333	ID=gene-LOC113823343;Dbxref=GeneID:113823343;Name=LOC113823343;gbkey=Gene;gene=LOC113823343;gene_biotype=protein_coding	1	1	-	2	2	-	-	-	sorting and assembly machinery component 50 homolog, transcript variant X1 ; sorting and assembly machinery component 50 homolog, transcript variant X2
CNM-MG-367	NW_020872485.1	279	LVANscaffold_564	LG40	355608	355887	506	+	+	Same	gene	1	662601	354391..357290	ID=gene-LOC113829131;Dbxref=GeneID:113829131;Name=LOC113829131;gbkey=Gene;gene=LOC113829131;gene_biotype=protein_coding;partial=true;start_range=.,354391	1	1	-	1	1	1	-	-	ubiquitin-conjugating enzyme E2-17 kDa
CNM-MG-369#1	NW_020869429.1	242	LVANscaffold_2027	LG36	911644	911886	439	+	+	Same	gene	1	2752906	909602..912315	ID=gene-LOC113809502;Dbxref=GeneID:113809502;Name=LOC113809502;gbkey=Gene;gene=LOC113809502;gene_biotype=protein_coding;partial=true;start_range=.,909602	1	1	-	1	1	1	-	-	polyadenylate-binding protein 4-like
CNM-MG-369#2	NW_020872600.1	239	LVANscaffold_668	LG26	79173	79412	434	+	+	Same	region (scaffold)	1	458372	-	-	1	-	-	-	1	-	-	1	-
CNM-MG-372	NW_020869899.1	248	LVANscaffold_2450	LG43	528234	528482	450	+	+	Same	gene	1	617396	524837..530702	ID=gene-LOC113813705;Dbxref=GeneID:113813705;Name=LOC113813705;gbkey=Gene;gene=LOC113813705;gene_biotype=protein_coding;partial=true;start_range=.,524837	1	1	-	1	1	1	-	-	ubiquitin-conjugating enzyme E2 R2-like
CNM-MG-384	NW_020871047.1	223	LVANscaffold_3484	Not assigned	132713	132936	405	+	+	Same	gene	1	518378	107795..132975	ID=gene-LOC113823934;Dbxref=GeneID:113823934;Name=LOC113823934;gbkey=Gene;gene=LOC113823934;gene_biotype=protein_coding	1	1	-	1	1	1	-	-	hemocyte protein-glutamine gamma-glutamyltransferase-like
CNM-MG-386	NW_020872944.1	256	LVANscaffold_978	LG28	97949	98205	464	+	+	Same	gene	1	129580	89780..99045	ID=gene-LOC113802691;Dbxref=GeneID:113802691;Name=LOC113802691;gbkey=Gene;gene=LOC113802691;gene_biotype=protein_coding;partial=true;start_range=.,89780	1	1	-	1	1	1	-	-	endoplasmic reticulum lectin 1-like
CNM-MG-390	NW_020869496.1	247	LVANscaffold_2088	LG37	22299	22546	448	+	+	Same	gene	1	214512	453..23826	ID=gene-LOC113810130;Dbxref=GeneID:113810130;Name=LOC113810130;gbkey=Gene;gene=LOC113810130;gene_biotype=protein_coding;partial=true;start_range=.,453	1	1	1	1	1	1	-	-	cytoplasmic aconitate hydratase-like
CNM-MG-402	NW_020870029.1	177	LVANscaffold_2568	LG34	153245	153422	322	+	+	Same	gene	1	172097	152863..162468	ID=gene-LOC113814902;Dbxref=GeneID:113814902;Name=LOC113814902;gbkey=Gene;gene=LOC113814902;gene_biotype=protein_coding	1	1	-	1	1	-	-	-	prefoldin subunit 3-like
CNM-MG-405	NW_020872875.1	298	LVANscaffold_915	LG36	332628	332926	540	+	+	Same	gene	1	618812	332341..333428	ID=gene-LOC113802172;Dbxref=GeneID:113802172;Name=LOC113802172;gbkey=Gene;gene=LOC113802172;gene_biotype=protein_coding	1	1	2	2	4	-	-	-	uncharacterized LOC113802172, transcript variant X1 ; uncharacterized LOC113802172, transcript variant X2
CNM-MG-406	NW_020872875.1	299	LVANscaffold_915	LG36	332528	332827	542	+	+	Same	gene	1	618812	332341..333428	ID=gene-LOC113802172;Dbxref=GeneID:113802172;Name=LOC113802172;gbkey=Gene;gene=LOC113802172;gene_biotype=protein_coding	1	1	2	2	4	-	-	-	uncharacterized LOC113802172, transcript variant X1 ; uncharacterized LOC113802172, transcript variant X2
CNM-MG-407	NW_020872601.1	286	LVANscaffold_669	LG32	649748	650034	514	+	+	Same	gene	1	915663	644409..650412	ID=gene-LOC113830050;Dbxref=GeneID:113830050;Name=LOC113830050;gbkey=Gene;gene=LOC113830050;gene_biotype=protein_coding	1	1	1	1	1	-	-	-	uncharacterized LOC113830050
CNM-MG-412	NW_020870376.1	244	LVANscaffold_2880	LG42	47201	47445	443	+	+	Same	gene	1	598492	37661..47559	ID=gene-LOC113818188;Dbxref=GeneID:113818188;Name=LOC113818188;gbkey=Gene;gene=LOC113818188;gene_biotype=protein_coding	1	1	-	4	4	-	-	-	uncharacterized protein F21D5.5-like, transcript variant X1 ; uncharacterized protein F21D5.5-like, transcript variant X2 ; uncharacterized protein F21D5.5-like, transcript variant X4 ; uncharacterized protein F21D5.5-like, transcript variant X3
CNM-MG-418	NW_020869718.1	279	LVANscaffold_2288	LG1	88621	88900	506	+	+	Same	region (scaffold)	1	445929	-	-	1	-	-	-	-	-	-	-	-
CNM-MG-421	NW_020870884.1	141	LVANscaffold_3337	LG44	140125	140266	257	+	+	Same	gene	1	382275	138212..166835	ID=gene-LOC113822491;Dbxref=GeneID:113822491;Name=LOC113822491;gbkey=Gene;gene=LOC113822491;gene_biotype=protein_coding	1	1	-	3	3	-	-	-	eukaryotic peptide chain release factor subunit 1, transcript variant X2 ; eukaryotic peptide chain release factor subunit 1, transcript variant X1 ; eukaryotic peptide chain release factor subunit 1, transcript variant X3
CNM-MG-436	NW_020868474.1	336	LVANscaffold_1168	Not assigned	769270	769606	609	+	+	Same	region (scaffold)	1	1295391	-	-	1	-	-	-	-	-	-	-	-
CNM-MG-437	NW_020870667.1	134	LVANscaffold_3141	Not assigned	206793	206927	244	+	+	Same	gene	1	230424	199313..208265	ID=gene-LOC113820665;Dbxref=GeneID:113820665;Name=LOC113820665;gbkey=Gene;gene=LOC113820665;gene_biotype=protein_coding	1	1	1	1	1	1	-	-	serine/arginine repetitive matrix protein 2-like
CNM-MG-444#1	NW_020868767.1	280	LVANscaffold_1431	LG37	5492	5772	508	+	+	Same	gene	1	674438	5426..6626	ID=gene-LOC113803502;Dbxref=GeneID:113803502;Name=LOC113803502;gbkey=Gene;gene=LOC113803502;gene_biotype=lncRNA	1	1	-	-	1	-	1	-	-
CNM-MG-444#2	NW_020868767.1	279	LVANscaffold_1431	LG37	16250	16529	506	+	+	Same	gene	1	674438	16181..17727	ID=gene-LOC113803501;Dbxref=GeneID:113803501;Name=LOC113803501;gbkey=Gene;gene=LOC113803501;gene_biotype=lncRNA	1	1	-	-	1	-	1	-	-
CNM-MG-444#3	NW_020869502.1	270	LVANscaffold_2093	LG4	123267	123537	489	+	+	Same	gene	1	194398	123198..124465	ID=gene-LOC113810214;Dbxref=GeneID:113810214;Name=LOC113810214;gbkey=Gene;gene=LOC113810214;gene_biotype=lncRNA	1	1	-	-	1	-	1	-	-
CNM-MG-455	NW_020869380.1	283	LVANscaffold_1984	LG15	260956	261239	508	-	+	Opposite	gene	1	956477	250553..261963	ID=gene-LOC113809019;Dbxref=GeneID:113809019;Name=LOC113809019;gbkey=Gene;gene=LOC113809019;gene_biotype=protein_coding	1	1	-	1	1	-	-	-	transmembrane emp24 domain-containing protein 7-like
CNM-MG-474#1	NW_020869378.1	194	LVANscaffold_1982	LG23	167057	167251	352	+	+	Same	region (scaffold)	1	404613	-	-	1	-	-	-	-	-	-	-	-
CNM-MG-474#2	NW_020869378.1	186	LVANscaffold_1982	LG23	124177	124363	338	+	+	Same	gene	1	404613	124076..126115; 122536..132948	ID=gene-LOC113808997;Dbxref=GeneID:113808997;Name=LOC113808997;gbkey=Gene;gene=LOC113808997;gene_biotype=protein_coding	1	2	-	2	1	1	-	-	penaeidin-3a-like ; uncharacterized LOC113808996, transcript variant X2
CNM-MG-479	NW_020868919.1	100	LVANscaffold_1569	LG43	485279	485379	183	+	+	Same	gene	1	823020	484509..489494	ID=gene-LOC113804840;Dbxref=GeneID:113804840;Name=LOC113804840;gbkey=Gene;gene=LOC113804840;gene_biotype=protein_coding	1	1	-	1	-	-	-	-	vascular endothelial growth factor D-like
CNM-MG-487	NW_020869186.1	293	LVANscaffold_1809	LG13	147849	148142	531	+	+	Same	gene	1	1004272	2566..150101	ID=gene-LOC113807395;Dbxref=GeneID:113807395;Name=LOC113807395;gbkey=Gene;gene=LOC113807395;gene_biotype=protein_coding;partial=true	1	1	-	1	-	-	-	-	titin homolog
CNM-MG-548	NW_020870375.1	251	LVANscaffold_288	LG12	38014	38265	455	+	+	Same	gene	1	535578	31486..39278	ID=gene-LOC113818172;Dbxref=GeneID:113818172;Name=LOC113818172;gbkey=Gene;gene=LOC113818172;gene_biotype=protein_coding	1	1	-	1	1	-	-	-	ribonuclease H1-like
HLJN-029	NW_020871694.1	135	LVANscaffold_4066	Not assigned	137555	137690	201	-	+	Opposite	region (scaffold)	1	617988	-	-	1	-	-	-	-	-	-	-	-
Livan04	NW_020870337.1	160	LVANscaffold_2845	LG9	148673	148833	291	+	+	Same	gene	1	225093	123230..153170	ID=gene-LOC113817866;Dbxref=GeneID:113817866;Name=LOC113817866;gbkey=Gene;gene=LOC113817866;gene_biotype=protein_coding	1	1	1	1	1	-	-	-	receptor-type tyrosine-protein phosphatase T-like
Livan09	NW_020870604.1	183	LVANscaffold_3085	Not assigned	253378	253561	333	+	+	Same	region (scaffold)	1	472498	-	-	1	-	-	-	-	-	-	-	-
Livan12	NW_020871130.1	129	LVANscaffold_3559	LG44	56775	56904	235	+	+	Same	region (scaffold)	1	215226	-	-	1	-	-	-	-	-	-	-	-
Livan15	NW_020870570.1	441	LVANscaffold_3054	LG16	92049	92490	798	+	+	Same	region (scaffold)	1	239795	-	-	1	-	-	-	-	-	-	-	-
Livan24	NW_020869213.1	170	LVANscaffold_1833	LG20	567562	567732	309	+	+	Same	gene	1	900446	535800..599488	ID=gene-LOC113807668;Dbxref=GeneID:113807668;Name=LOC113807668;gbkey=Gene;gene=LOC113807668;gene_biotype=lncRNA	1	1	-	-	-	-	1	-	-
Livan25	NW_020872788.1	167	LVANscaffold_837	LG39	122786	122953	304	+	+	Same	gene	1	1184273	122695..146762	ID=gene-LOC113800934;Dbxref=GeneID:113800934;Name=LOC113800934;gbkey=Gene;gene=LOC113800934;gene_biotype=protein_coding	1	1	3	3	3	-	-	-	dedicator of cytokinesis protein 7-like, transcript variant X1 ; dedicator of cytokinesis protein 7-like, transcript variant X2 ; dedicator of cytokinesis protein 7-like, transcript variant X3
Livan30	NW_020869483.1	155	LVANscaffold_2076	LG32	106655	106810	282	+	+	Same	region (scaffold)	1	311075	-	-	1	-	-	-	-	-	-	-	-
Livan42	NW_020869359.1	234	LVANscaffold_1965	LG15	431541	431775	425	+	+	Same	region (scaffold)	1	485795	-	-	1	-	-	-	-	-	-	-	-
Livan44	NW_020870429.1	239	LVANscaffold_2928	LG44	478871	479110	434	+	+	Same	gene	1	556590	478012..479157	ID=gene-LOC113818723;Dbxref=GeneID:113818723;Name=LOC113818723;gbkey=Gene;gene=LOC113818723;gene_biotype=protein_coding	1	1	1	1	1	-	-	-	uncharacterized LOC113818723
Livan51	NW_020872964.1	171	LVANscaffold_996	LG15	84825	84996	311	+	+	Same	gene	1	479995	75732..93473	ID=gene-LOC113802830;Dbxref=GeneID:113802830;Name=LOC113802830;gbkey=Gene;gene=LOC113802830;gene_biotype=protein_coding;partial=true;start_range=.,75732	1	1	1	1	1	-	-	-	inverted formin-2-like
Livan60	NW_020869147.1	170	LVANscaffold_1774	LG30	1814731	1814901	309	+	+	Same	region (scaffold)	1	2097056	-	-	1	-	-	-	-	-	-	-	-
LvE11X	NW_020869841.1	308	LVANscaffold_2399	LG15	459033	459341	483	-	+	Opposite	region (scaffold)	1	519763	-	-	1	-	-	-	-	-	-	-	-
LvE13X	NW_020872875.1	695	LVANscaffold_915	LG36	335228	335923	1107	-	+	Opposite	gene	1	618812	335214..336299	ID=gene-LOC113802174;Dbxref=GeneID:113802174;Name=LOC113802174;gbkey=Gene;gene=LOC113802174;gene_biotype=protein_coding	1	1	1	1	1	-	-	-	uncharacterized LOC113802174
LvE16X	NW_020871295.1	461	LVANscaffold_3707	LG4	596489	596950	609	-	+	Opposite	region (scaffold)	1	996393	-	-	1	-	-	-	-	-	-	-	-
LvE17X	NW_020872875.1	596	LVANscaffold_915	LG36	332351	332947	961	+	+	Same	gene	1	618812	332341..333428	ID=gene-LOC113802172;Dbxref=GeneID:113802172;Name=LOC113802172;gbkey=Gene;gene=LOC113802172;gene_biotype=protein_coding	1	1	2	2	4	-	-	-	uncharacterized LOC113802172, transcript variant X1 ; uncharacterized LOC113802172, transcript variant X2
LvE22X	NW_020869580.1	529	LVANscaffold_2163	LG16	237937	238466	895	+	+	Same	gene	1	330866	231200..238467	ID=gene-LOC113810970;Dbxref=GeneID:113810970;Name=LOC113810970;gbkey=Gene;gene=LOC113810970;gene_biotype=protein_coding	1	1	-	1	1	-	-	-	prostaglandin G/H synthase 2-like
LvE26X	NW_020872707.1	575	LVANscaffold_764	LG24	465932	466507	806	-	+	Opposite	gene	1	495533	460214..466171	ID=gene-LOC113800316;Dbxref=GeneID:113800316;Name=LOC113800316;gbkey=Gene;gene=LOC113800316;gene_biotype=protein_coding	1	1	-	1	1	-	-	-	trimethyllysine dioxygenase, mitochondrial-like
LvE2X	NW_020868792.1	332	LVANscaffold_1454	LG11	126247	126579	572	+	+	Same	gene	1	1138824	126244..132921	ID=gene-LOC113803693;Dbxref=GeneID:113803693;Name=LOC113803693;gbkey=Gene;gene=LOC113803693;gene_biotype=protein_coding	1	1	-	1	1	-	-	-	uncharacterized LOC113803693
LvE39X	NW_020870888.1	124	LVANscaffold_3340	LG7	1391890	1392014	158	+	+	Same	gene	1	1726120	1375731..1398264	ID=gene-LOC113822621;Dbxref=GeneID:113822621;Name=LOC113822621;gbkey=Gene;gene=LOC113822621;gene_biotype=protein_coding	1	1	-	1	-	-	-	-	mediator of DNA damage checkpoint protein 1-like
LvE40X	NW_020870888.1	124	LVANscaffold_3340	LG7	1391890	1392014	158	+	+	Same	gene	1	1726120	1375731..1398264	ID=gene-LOC113822621;Dbxref=GeneID:113822621;Name=LOC113822621;gbkey=Gene;gene=LOC113822621;gene_biotype=protein_coding	1	1	-	1	-	-	-	-	mediator of DNA damage checkpoint protein 1-like
LvE41X	NW_020868865.1	234	LVANscaffold_152	Not assigned	47623	47857	390	+	+	Same	region (scaffold)	1	254543	-	-	1	-	-	-	-	-	-	-	-
LvE42X	NW_020872423.1	492	LVANscaffold_508	LG33	149272	149764	787	-	+	Opposite	region (scaffold)	1	673717	-	-	1	-	-	-	-	-	-	-	-
LvE43X	NW_020869463.1	535	LVANscaffold_2058	LG38	346913	347448	818	+	+	Same	gene	1	1065088	345971..349018	ID=gene-LOC113809836;Dbxref=GeneID:113809836;Name=LOC113809836;gbkey=Gene;gene=LOC113809836;gene_biotype=protein_coding	1	1	-	1	1	-	-	-	notch-regulated ankyrin repeat-containing protein-like
LvE47X	NW_020870796.1	237	LVANscaffold_3258	Not assigned	577993	578230	408	+	+	Same	gene	1	1058409	553561..643927	ID=gene-LOC113821803;Dbxref=GeneID:113821803;Name=LOC113821803;gbkey=Gene;gene=LOC113821803;gene_biotype=lncRNA	1	1	-	-	-	-	1	-	-
LvE4X	NW_020871175.1	134	LVANscaffold_36	LG42	331297	331431	194	+	+	Same	region (scaffold)	1	344902	-	-	1	-	-	-	-	-	-	-	-
LvE54X	NW_020872180.1	480	LVANscaffold_4505	Not assigned	15616	16096	654	+	+	Same	region (scaffold)	1	110063	-	-	1	-	-	-	-	-	-	-	-
LvE60	NW_020870928.1	326	LVANscaffold_3377	LG32	705236	705562	568	+	+	Same	region (scaffold)	1	1401041	-	-	1	-	-	-	-	-	-	-	-
LvE65	NW_020868625.1	565	LVANscaffold_1303	LG33	79993	80558	947	+	+	Same	region (scaffold)	1	127036	-	-	1	-	-	-	-	-	-	-	-
LvE66	NW_020871010.1	429	LVANscaffold_3450	LG42	105970	106399	663	-	+	Opposite	region (scaffold)	1	904561	-	-	1	-	-	-	-	-	-	-	-
LvE67	NW_020872875.1	323	LVANscaffold_915	LG36	335263	335586	527	-	+	Opposite	gene	1	618812	335214..336299	ID=gene-LOC113802174;Dbxref=GeneID:113802174;Name=LOC113802174;gbkey=Gene;gene=LOC113802174;gene_biotype=protein_coding	1	1	-	1	1	-	-	-	uncharacterized LOC113802174
LvE6X	NW_020872933.1	540	LVANscaffold_968	LG32	772992	773532	734	+	+	Same	region (scaffold)	1	795364	-	-	1	-	-	-	-	-	-	-	-
LvE71	NW_020872875.1	494	LVANscaffold_915	LG36	332527	333021	716	+	+	Same	gene	1	618812	332341..333428	ID=gene-LOC113802172;Dbxref=GeneID:113802172;Name=LOC113802172;gbkey=Gene;gene=LOC113802172;gene_biotype=protein_coding	1	1	2	2	4	-	-	-	uncharacterized LOC113802172, transcript variant X1 ; uncharacterized LOC113802172, transcript variant X2
LvE72	NW_020869817.1	172	LVANscaffold_2377	LG24	637637	637809	157	-	+	Opposite	region (scaffold)	1	748292	-	-	1	-	-	-	-	-	-	-	-
LvE74	NW_020870937.1	256	LVANscaffold_3385	LG29	39480	39736	442	-	+	Opposite	region (scaffold)	1	411778	-	-	1	-	-	-	-	-	-	-	-
LvE8X	NW_020869604.1	469	LVANscaffold_2185	LG26	76776	77245	769	-	+	Opposite	gene	1	1696387	76731..101016	ID=gene-LOC113811151;Dbxref=GeneID:113811151;Name=LOC113811151;gbkey=Gene;gene=LOC113811151;gene_biotype=protein_coding	1	1	-	1	1	-	-	-	beta-1,4-galactosyltransferase 7-like
LvIRF-5'UTR	NW_020870971.1	201	LVANscaffold_3415	LG27	286865	287066	365	+	+	Same	gene	1	405778	286861..290417	ID=gene-LOC113823218;Dbxref=GeneID:113823218;Name=LOC113823218;gbkey=Gene;gene=LOC113823218;gene_biotype=protein_coding	1	1	-	1	1	-	-	-	uncharacterized LOC113823218
Lvan03	NW_020869313.1	558	LVANscaffold_1923	LG28	213579	214137	815	+	+	Same	region (scaffold)	1	746337	-	-	1	-	-	-	-	-	-	-	-
Lvan08	NW_020872607.1	647	LVANscaffold_674	LG41	407431	408078	893	+	+	Same	region (scaffold)	1	824801	-	-	1	-	-	-	-	-	-	-	-
Lvan09	NW_020871640.1	648	LVANscaffold_4017	Not assigned	189993	190641	825	+	+	Same	region (scaffold)	1	207641	-	-	1	-	-	-	-	-	-	-	-
Lvan102	NW_020872368.1	254	LVANscaffold_4676	Not assigned	435835	436089	228	+	+	Same	region (scaffold)	1	870109	-	-	1	-	-	-	-	-	-	-	-
Lvan104	NW_020871340.1	82	LVANscaffold_3748	Not assigned	291523	291605	78.8	-	+	Opposite	region (scaffold)	1	615404	-	-	1	-	-	-	-	-	-	-	-
Lvan116	NW_020869838.1	226	LVANscaffold_2396	LG41	195474	195700	310	+	+	Same	region (scaffold)	1	505223	-	-	1	-	-	-	-	-	-	-	-
Lvan14(B07-1)	NW_020871871.1	106	LVANscaffold_4225	Not assigned	389691	389797	194	+	+	Same	region (scaffold)	1	501632	-	-	1	-	-	-	-	-	-	-	-
Lvan183	NW_020871010.1	279	LVANscaffold_3450	LG42	412052	412331	471	+	+	Same	gene	1	904561	407789..412413	ID=gene-LOC113823690;Dbxref=GeneID:113823690;Name=LOC113823690;gbkey=Gene;gene=LOC113823690;gene_biotype=protein_coding	1	1	1	1	1	-	-	-	sorbitol dehydrogenase-like
Lvan195	NW_020869830.1	82	LVANscaffold_2389	Not assigned	92124	92206	119	+	+	Same	gene	1	259018	91999..103555	ID=gene-LOC113813053;Dbxref=GeneID:113813053;Name=LOC113813053;gbkey=Gene;gene=LOC113813053;gene_biotype=protein_coding	1	1	-	1	1	-	-	-	26S proteasome regulatory subunit 6B-like
Lvan202	NW_020871091.1	232	LVANscaffold_3523	LG42	39817	40049	373	+	+	Same	region (scaffold)	1	258048	-	-	1	-	-	-	-	-	-	-	-
Lvan204	NW_020870001.1	187	LVANscaffold_2542	LG27	471320	471507	328	-	+	Opposite	gene	1	880631	471263..492415	ID=gene-LOC113814570;Dbxref=GeneID:113814570;Name=LOC113814570;gbkey=Gene;gene=LOC113814570;gene_biotype=protein_coding	1	1	-	1	1	-	-	-	serine protease inhibitor I/II-like
Lvan205	NW_020872722.1	23	LVANscaffold_778	LG29	267912	267935	44.6	-	+	Opposite	region (scaffold)	1	395487	-	-	1	-	-	-	-	-	-	-	-
Lvan232	NW_020868865.1	135	LVANscaffold_152	Not assigned	70673	70808	242	-	+	Opposite	region (scaffold)	1	254543	-	-	1	-	-	-	-	-	-	-	-
Lvan25(D09-2)	NW_020871081.1	111	LVANscaffold_3514	LG11	682624	682735	203	+	+	Same	region (scaffold)	1	835368	-	-	1	-	-	-	-	-	-	-	-
Lvan50	NW_020872510.1	149	LVANscaffold_587	LG44	442565	442714	271	-	+	Opposite	gene	1	935672	442538..449234	ID=gene-LOC113829287;Dbxref=GeneID:113829287;Name=LOC113829287;gbkey=Gene;gene=LOC113829287;gene_biotype=protein_coding	1	1	1	1	1	-	-	-	60S acidic ribosomal protein P0-like
Lvan51	NW_020872510.1	169	LVANscaffold_587	LG44	442545	442714	295	+	+	Same	gene	1	935672	442538..449234	ID=gene-LOC113829287;Dbxref=GeneID:113829287;Name=LOC113829287;gbkey=Gene;gene=LOC113829287;gene_biotype=protein_coding	1	1	1	1	1	-	-	-	60S acidic ribosomal protein P0-like
Lvan59	NW_020868350.1	252	LVANscaffold_1056	LG9	848091	848343	444	-	+	Opposite	gene	1	1286682	847755..853228	ID=gene-LOC113803948;Dbxref=GeneID:113803948;Name=LOC113803948;gbkey=Gene;gene=LOC113803948;gene_biotype=protein_coding	1	1	-	1	1	-	-	-	neuroparsin-A-like
Lvan61	NW_020868548.1	281	LVANscaffold_1234	LG1	384838	385119	167	-	+	Opposite	region (scaffold)	1	643208	-	-	1	-	-	-	-	-	-	-	-
Lvan93	NW_020870339.1	136	LVANscaffold_2847	LG1	742719	742855	216	-	+	Opposite	gene	1	1099786	729252..743703	ID=gene-LOC113817888;Dbxref=GeneID:113817888;Name=LOC113817888;gbkey=Gene;gene=LOC113817888;gene_biotype=protein_coding	1	1	-	1	1	-	-	-	ATP-dependent Clp protease ATP-binding subunit clpX-like, mitochondrial
Lvan96	NW_020870897.1	279	LVANscaffold_3349	LG4	67770	68049	489	+	+	Same	gene	1	271569	67653..76971	ID=gene-LOC113822653;Dbxref=GeneID:113822653;Name=LOC113822653;gbkey=Gene;gene=LOC113822653;gene_biotype=protein_coding	1	1	1	1	1	1	-	-	peptidyl-prolyl cis-trans isomerase sig-7-like
Lvan98	NW_020868640.1	237	LVANscaffold_1317	LG29	334655	334892	413	-	+	Opposite	gene	1	1198907	334268..380392	ID=gene-LOC113829845;Dbxref=GeneID:113829845;Name=LOC113829845;gbkey=Gene;gene=LOC113829845;gene_biotype=protein_coding;partial=true	1	1	-	1	1	1	-	-	uncharacterized LOC113829845
Lvan99	NW_020871737.1	182	LVANscaffold_4104	Not assigned	346755	346937	110	-	+	Opposite	region (scaffold)	1	459998	-	-	1	-	-	-	-	-	-	-	-
Pvan0040	NW_020868493.1	247	LVANscaffold_1185	LG43	23686	23933	404	+	+	Same	region (scaffold)	1	888104	-	-	1	-	-	-	-	-	-	-	-
TUGAPv3-5.271	NW_020869578.1	164	LVANscaffold_2161	LG38	361430	361594	294	-	+	Opposite	region (scaffold)	1	1043884	-	-	1	-	-	-	-	-	-	-	-
TUGAPv7-9.179	NW_020871028.1	89	LVANscaffold_3467	LG20	233644	233733	117	-	+	Opposite	region (scaffold)	1	253409	-	-	1	-	-	-	-	-	-	-	-
TUGAPv7-9.226	NW_020869666.1	114	LVANscaffold_2240	LG42	904268	904382	180	-	+	Opposite	region (scaffold)	1	1137364	-	-	1	-	-	-	-	-	-	-	-
TUMXLv10.220	NW_020872894.1	210	LVANscaffold_932	LG32	329731	329941	381	-	+	Opposite	region (scaffold)	1	973833	-	-	1	-	-	-	-	-	-	-	-
TUMXLv10.255	NW_020872716.1	708	LVANscaffold_772	LG25	184253	184961	1189	-	+	Opposite	region (scaffold)	1	513523	-	-	1	-	-	-	-	-	-	-	-
TUMXLv10.484	NW_020868911.1	331	LVANscaffold_1561	LG9	282086	282417	564	+	+	Same	gene	1	778195	253243..358949	ID=gene-LOC113804688;Dbxref=GeneID:113804688;Name=LOC113804688;gbkey=Gene;gene=LOC113804688;gene_biotype=protein_coding	1	1	-	6	-	-	-	3	serine/threonine-protein kinase DCLK1-like, transcript variant X1 ; serine/threonine-protein kinase DCLK1-like, transcript variant X3 ; serine/threonine-protein kinase DCLK1-like, transcript variant X4 ; serine/threonine-protein kinase DCLK1-like, transcript variant X7 ; serine/threonine-protein kinase DCLK1-like, transcript variant X8 ; serine/threonine-protein kinase DCLK1-like, transcript vari…
TUMXLv8.193	NW_020869527.1	503	LVANscaffold_2115	LG4	1606687	1607190	573	-	+	Opposite	gene	1	2046201	1587294..1608497	ID=gene-LOC113810398;Dbxref=GeneID:113810398;Name=LOC113810398;gbkey=Gene;gene=LOC113810398;gene_biotype=protein_coding	1	1	-	1	-	-	-	-	uncharacterized LOC113810398
TUMXLv8.256	NW_020870377.1	294	LVANscaffold_2881	LG32	280873	281167	447	+	+	Same	region (scaffold)	1	858278	-	-	1	-	-	-	-	-	-	-	-
TUMXLv9.174	NW_020868569.1	432	LVANscaffold_1253	LG36	319354	319786	742	+	+	Same	gene	1	632562	310189..321069	ID=gene-LOC113823203;Dbxref=GeneID:113823203;Name=LOC113823203;gbkey=Gene;gene=LOC113823203;gene_biotype=protein_coding	1	1	-	1	-	-	-	-	fanconi-associated nuclease 1-like
c1508/f7p10/3225	NW_020870582.1	212	LVANscaffold_3065	LG19	211664	211876	385	+	+	Same	gene	1	387352	208860..212003	ID=gene-LOC113819878;Dbxref=GeneID:113819878;Name=LOC113819878;gbkey=Gene;gene=LOC113819878;gene_biotype=protein_coding;partial=true;start_range=.,208860	1	1	-	1	1	1	-	-	ceramide synthase 6-like
c16138/f14p37/618#1	NW_020870899.1	260	LVANscaffold_3350	LG20	142953	143213	471	+	+	Same	region (scaffold)	1	511665	-	-	1	-	-	-	-	-	-	-	-
c16138/f14p37/618#10	NW_020870899.1	255	LVANscaffold_3350	LG20	248756	249011	462	+	+	Same	region (scaffold)	1	511665	-	-	1	-	-	-	-	-	-	-	-
c16138/f14p37/618#11	NW_020870899.1	265	LVANscaffold_3350	LG20	238523	238788	480	+	+	Same	gene	1	511665	237472..239155	ID=gene-LOC113822668;Dbxref=GeneID:113822668;Name=LOC113822668;gbkey=Gene;gene=LOC113822668;gene_biotype=protein_coding	1	1	1	1	1	-	-	-	atherin-like
c16138/f14p37/618#12	NW_020870899.1	258	LVANscaffold_3350	LG20	229493	229751	468	+	+	Same	region (scaffold)	1	511665	-	-	1	-	-	-	-	-	-	-	-
c16138/f14p37/618#13	NW_020870899.1	248	LVANscaffold_3350	LG20	214472	214720	450	+	+	Same	gene	1	511665	211365..224927	ID=gene-LOC113822663;Dbxref=GeneID:113822663;Name=LOC113822663;gbkey=Gene;gene=LOC113822663;gene_biotype=protein_coding	1	1	-	1	-	-	-	-	uncharacterized LOC113822663
c16138/f14p37/618#14	NW_020870899.1	263	LVANscaffold_3350	LG20	83463	83726	477	+	+	Same	gene	1	511665	76091..92135	ID=gene-LOC113822666;Dbxref=GeneID:113822666;Name=LOC113822666;gbkey=Gene;gene=LOC113822666;gene_biotype=lncRNA	1	1	-	-	-	-	1	-	-
c16138/f14p37/618#15	NW_020870899.1	263	LVANscaffold_3350	LG20	83463	83726	477	+	+	Same	gene	1	511665	76091..92135	ID=gene-LOC113822666;Dbxref=GeneID:113822666;Name=LOC113822666;gbkey=Gene;gene=LOC113822666;gene_biotype=lncRNA	1	1	-	-	-	-	1	-	-
c16138/f14p37/618#16	NW_020870899.1	263	LVANscaffold_3350	LG20	83463	83726	477	+	+	Same	gene	1	511665	76091..92135	ID=gene-LOC113822666;Dbxref=GeneID:113822666;Name=LOC113822666;gbkey=Gene;gene=LOC113822666;gene_biotype=lncRNA	1	1	-	-	-	-	1	-	-
c16138/f14p37/618#17	NW_020870899.1	263	LVANscaffold_3350	LG20	83463	83726	477	+	+	Same	gene	1	511665	76091..92135	ID=gene-LOC113822666;Dbxref=GeneID:113822666;Name=LOC113822666;gbkey=Gene;gene=LOC113822666;gene_biotype=lncRNA	1	1	-	-	-	-	1	-	-
c16138/f14p37/618#18	NW_020870901.1	266	LVANscaffold_3352	LG37	457469	457735	482	+	+	Same	region (scaffold)	1	791710	-	-	1	-	-	-	-	-	-	-	-
c16138/f14p37/618#19	NW_020870901.1	265	LVANscaffold_3352	LG37	450458	450723	480	+	+	Same	region (scaffold)	1	791710	-	-	1	-	-	-	-	-	-	-	-
c16138/f14p37/618#2	NW_020870899.1	266	LVANscaffold_3350	LG20	337608	337874	482	+	+	Same	gene	1	511665	337393..348162	ID=gene-LOC113822669;Dbxref=GeneID:113822669;Name=LOC113822669;gbkey=Gene;gene=LOC113822669;gene_biotype=protein_coding	1	1	1	1	1	-	-	-	translation initiation factor IF-2-like
c16138/f14p37/618#3	NW_020870899.1	269	LVANscaffold_3350	LG20	322417	322686	488	+	+	Same	region (scaffold)	1	511665	-	-	1	-	-	-	-	-	-	-	-
c16138/f14p37/618#4	NW_020870899.1	269	LVANscaffold_3350	LG20	322417	322686	488	+	+	Same	region (scaffold)	1	511665	-	-	1	-	-	-	-	-	-	-	-
c16138/f14p37/618#5	NW_020870899.1	265	LVANscaffold_3350	LG20	310790	311055	480	+	+	Same	region (scaffold)	1	511665	-	-	1	-	-	-	-	-	-	-	-
c16138/f14p37/618#6	NW_020870899.1	263	LVANscaffold_3350	LG20	305934	306197	477	+	+	Same	region (scaffold)	1	511665	-	-	1	-	-	-	-	-	-	-	-
c16138/f14p37/618#7	NW_020870899.1	265	LVANscaffold_3350	LG20	238523	238788	480	+	+	Same	gene	1	511665	237472..239155	ID=gene-LOC113822668;Dbxref=GeneID:113822668;Name=LOC113822668;gbkey=Gene;gene=LOC113822668;gene_biotype=protein_coding	1	1	1	1	1	-	-	-	atherin-like
c16138/f14p37/618#8	NW_020870901.1	266	LVANscaffold_3352	LG37	457469	457735	482	+	+	Same	region (scaffold)	1	791710	-	-	1	-	-	-	-	-	-	-	-
c16138/f14p37/618#9	NW_020870899.1	263	LVANscaffold_3350	LG20	263031	263294	477	+	+	Same	region (scaffold)	1	511665	-	-	1	-	-	-	-	-	-	-	-
c16716/f1p10/1270	NW_020868868.1	490	LVANscaffold_1522	LG26	232885	233375	886	+	+	Same	gene	1	843979	225619..255335	ID=gene-LOC113804381;Dbxref=GeneID:113804381;Name=LOC113804381;gbkey=Gene;gene=LOC113804381;gene_biotype=lncRNA	1	1	-	-	-	-	1	-	-
c1696/f45p16/834	NW_020869860.1	485	LVANscaffold_2415	LG19	144470	144955	877	+	+	Same	gene	1	1436649	144846..148239	ID=gene-LOC113813338;Dbxref=GeneID:113813338;Name=LOC113813338;gbkey=Gene;gene=LOC113813338;gene_biotype=protein_coding	1	1	1	1	1	-	-	-	ubiquitin-conjugating enzyme E2 D2B-like
c1849/f45p19/986	NW_020869552.1	215	LVANscaffold_2138	LG34	136224	136439	390	+	+	Same	gene	1	165593	126875..136856	ID=gene-LOC113810752;Dbxref=GeneID:113810752;Name=LOC113810752;gbkey=Gene;gene=LOC113810752;gene_biotype=protein_coding	1	1	1	1	1	-	-	-	cytochrome c oxidase subunit 7A2, mitochondrial-like
c1992/f7p4/3244	NW_020868360.1	455	LVANscaffold_1065	LG12	746198	746653	823	+	+	Same	region (scaffold)	1	778862	-	-	1	-	-	-	-	-	-	-	-
c2358/f24p36/1137	NW_020871011.1	273	LVANscaffold_3451	LG43	20387	20660	495	+	+	Same	gene	1	1116436	20286..22872	ID=gene-LOC113823719;Dbxref=GeneID:113823719;Name=LOC113823719;gbkey=Gene;gene=LOC113823719;gene_biotype=protein_coding	1	1	1	1	1	-	-	-	gamma-interferon-inducible lysosomal thiol reductase-like
c2438/f35p18/1618	NW_020869830.1	276	LVANscaffold_2389	Not assigned	92082	92358	500	+	+	Same	gene	1	259018	91999..103555	ID=gene-LOC113813053;Dbxref=GeneID:113813053;Name=LOC113813053;gbkey=Gene;gene=LOC113813053;gene_biotype=protein_coding	1	1	1	1	1	-	-	-	26S proteasome regulatory subunit 6B-like
c7152/f1p0/6395#1a	NW_020870069.1	262	LVANscaffold_2603	Not assigned	446577	446839	475	+	+	Same	region (scaffold)	1	514536	-	-	1	-	-	-	-	-	-	-	-
c7152/f1p0/6395#1b	NW_020870069.1	203	LVANscaffold_2603	Not assigned	397817	398020	369	+	+	Same	region (scaffold)	1	514536	-	-	1	-	-	-	-	-	-	-	-
c7152/f1p0/6395#1c	NW_020870069.1	158	LVANscaffold_2603	Not assigned	397611	397769	288	+	+	Same	region (scaffold)	1	514536	-	-	1	-	-	-	-	-	-	-	-
c7152/f1p0/6395#2a	NW_020870069.1	261	LVANscaffold_2603	Not assigned	398747	399008	473	+	+	Same	region (scaffold)	1	514536	-	-	1	-	-	-	-	-	-	-	-
c7152/f1p0/6395#2b	NW_020870069.1	203	LVANscaffold_2603	Not assigned	397817	398020	369	+	+	Same	region (scaffold)	1	514536	-	-	1	-	-	-	-	-	-	-	-
c7152/f1p0/6395#2c	NW_020870069.1	158	LVANscaffold_2603	Not assigned	397611	397769	288	+	+	Same	region (scaffold)	1	514536	-	-	1	-	-	-	-	-	-	-	-
c7159/f1p2/7187	NW_020868413.1	232	LVANscaffold_1112	LG2	55309	55541	421	+	+	Same	region (scaffold)	1	537816	-	-	1	-	-	-	-	-	-	-	-
c7160/f1p5/6655	NW_020871810.1	139	LVANscaffold_4170	LG20	513997	514136	253	+	+	Same	gene	1	673138	506397..514772	ID=gene-LOC113826785;Dbxref=GeneID:113826785;Name=LOC113826785;gbkey=Gene;gene=LOC113826785;gene_biotype=protein_coding	1	1	-	1	-	-	-	-	uncharacterized LOC113826785
c7165/f1p0/7649	NW_020869673.1	276	LVANscaffold_2247	LG20	629021	629297	500	+	+	Same	gene	1	914483	611084..629444	ID=gene-LOC113811701;Dbxref=GeneID:113811701;Name=LOC113811701;gbkey=Gene;gene=LOC113811701;gene_biotype=protein_coding	1	1	-	1	1	-	-	-	ring canal kelch homolog
c7201/f1p1/6803	NW_020870820.1	165	LVANscaffold_328	LG36	415644	415809	300	+	+	Same	gene	1	497350	384049..419756	ID=gene-LOC113822045;Dbxref=GeneID:113822045;Name=LOC113822045;gbkey=Gene;gene=LOC113822045;gene_biotype=protein_coding	1	1	-	2	2	-	-	-	RAB6A-GEF complex partner protein 1-like, transcript variant X1 ; RAB6A-GEF complex partner protein 1-like, transcript variant X2
c7202/f1p4/7652	NW_020868494.1	256	LVANscaffold_1186	LG14	894450	894706	464	+	+	Same	gene	1	1278497	862573..896512	ID=gene-LOC113817378;Dbxref=GeneID:113817378;Name=LOC113817378;gbkey=Gene;gene=LOC113817378;gene_biotype=protein_coding	1	1	-	1	1	-	-	-	uncharacterized LOC113817378

## Sheet: BLASTn results
Query ID	Subject ID	Identity (%)	Alignment Length	Mismatches	Gap Openings	Query Start Position	Query End Position	Subject Start Position	Subject End Position	E-value	Bit Score
CNM-MG-339	NW_020869654.1	100	160	0	0	1	160	121009	121168	1.23e-76	289
CNM-MG-347	NW_020870650.1	100	292	0	0	1	292	174122	174413	5.41e-148	527
CNM-MG-351	NW_020871068.1	100	211	0	0	1	211	20483	20693	3.52e-104	381
CNM-MG-354	NW_020870988.1	100	190	0	0	1	190	957109	957298	7.82e-93	343
CNM-MG-367	NW_020872485.1	100	280	0	0	1	280	355608	355887	1.69e-141	506
CNM-MG-369#1	NW_020869429.1	100	243	0	0	1	243	911644	911886	1.76e-121	439
CNM-MG-369#2	NW_020872600.1	100	240	0	0	1	240	79173	79412	7.37e-120	434
CNM-MG-372	NW_020869899.1	100	249	0	0	1	249	528234	528482	1e-124	450
CNM-MG-384	NW_020871047.1	100	224	0	0	1	224	132713	132936	3.3e-111	405
CNM-MG-386	NW_020872944.1	100	257	0	0	1	257	97949	98205	4.71e-129	464
CNM-MG-390	NW_020869496.1	100	248	0	0	1	248	22299	22546	3.48e-124	448
CNM-MG-402	NW_020870029.1	100	178	0	0	1	178	153245	153422	2.36e-86	322
CNM-MG-405	NW_020872875.1	100	299	0	0	1	299	332628	332926	8.8e-152	540
CNM-MG-406	NW_020872875.1	100	300	0	0	1	300	332528	332827	2.53e-152	542
CNM-MG-407	NW_020872601.1	99.652	287	1	0	1	287	649748	650034	1.17e-143	514
CNM-MG-412	NW_020870376.1	100	245	0	0	1	245	47201	47445	1.46e-122	443
CNM-MG-418	NW_020869718.1	100	280	0	0	1	280	88621	88900	1.69e-141	506
CNM-MG-421	NW_020870884.1	100	142	0	0	1	142	140125	140266	6.25e-67	257
CNM-MG-436	NW_020868474.1	100	337	0	0	1	337	769270	769606	2.36e-172	609
CNM-MG-437	NW_020870667.1	100	135	0	0	1	135	206793	206927	3.73e-63	244
CNM-MG-444#1	NW_020868767.1	100	281	0	0	1	281	5492	5772	4.85e-142	508
CNM-MG-444#2	NW_020868767.1	100	280	0	0	1	280	16250	16529	1.69e-141	506
CNM-MG-444#3	NW_020869502.1	100	271	0	0	1	271	123267	123537	1.25e-136	489
CNM-MG-455	NW_020869380.1	99.648	284	1	0	1	284	261239	260956	4.91e-142	508
CNM-MG-474#1	NW_020869378.1	100	195	0	0	1	195	167057	167251	1.56e-95	352
CNM-MG-474#2	NW_020869378.1	100	187	0	0	1	187	124177	124363	3.26e-91	338
CNM-MG-479	NW_020868919.1	100	101	0	0	1	101	485279	485379	7.27e-45	183
CNM-MG-487	NW_020869186.1	100	294	0	0	1	294	147849	148142	4.47e-149	531
CNM-MG-548	NW_020870375.1	100	252	0	0	1	252	38014	38265	2.38e-126	455
HLJN-029	NW_020871694.1	92.647	136	10	0	86	221	137690	137555	1.82e-49	201
Livan04	NW_020870337.1	100	161	0	0	1	161	148673	148833	3.54e-77	291
Livan09	NW_020870604.1	100	184	0	0	1	184	253378	253561	1.36e-89	333
Livan12	NW_020871130.1	100	130	0	0	1	130	56775	56904	1.84e-60	235
Livan15	NW_020870570.1	100	442	0	0	1	442	92049	92490	0	798
Livan24	NW_020869213.1	100	171	0	0	1	171	567562	567732	1.42e-82	309
Livan25	NW_020872788.1	100	168	0	0	1	168	122786	122953	5.91e-81	304
Livan30	NW_020869483.1	100	156	0	0	1	156	106655	106810	1.76e-74	282
Livan42	NW_020869359.1	100	235	0	0	1	235	431541	431775	3.73e-117	425
Livan44	NW_020870429.1	100	240	0	0	1	240	478871	479110	7.37e-120	434
Livan51	NW_020872964.1	100	172	0	0	1	172	84825	84996	4.1e-83	311
Livan60	NW_020869147.1	100	171	0	0	1	171	1814731	1814901	1.42e-82	309
LvE11X	NW_020869841.1	92.57	323	10	1	1	323	459341	459033	2.26e-134	483
LvE13X	NW_020872875.1	95.15	701	9	6	100	780	335923	335228	0	1107
LvE16X	NW_020871295.1	88.121	463	16	3	1	425	596950	596489	3.05e-172	609
LvE17X	NW_020872875.1	95.025	603	6	3	1	585	332351	332947	0	961
LvE22X	NW_020869580.1	97.17	530	3	1	1	518	237937	238466	0	895
LvE26X	NW_020872707.1	90.525	591	25	8	2	576	466507	465932	0	806
LvE2X	NW_020868792.1	97.345	339	3	1	2	340	126247	126579	2.7e-161	572
LvE39X	NW_020870888.1	88.281	128	12	2	125	252	1391890	1392014	1.86e-36	158
LvE40X	NW_020870888.1	88.281	128	12	2	125	252	1391890	1392014	1.86e-36	158
LvE41X	NW_020868865.1	97.447	235	4	2	2	234	47623	47857	1.53e-106	390
LvE42X	NW_020872423.1	95.556	495	20	2	287	781	149764	149272	0	787
LvE43X	NW_020869463.1	93.148	540	1	5	1	508	346913	347448	0	818
LvE47X	NW_020870796.1	97.917	240	3	1	139	378	577993	578230	8.42e-112	408
LvE4X	NW_020871175.1	92.754	138	7	3	245	382	331297	331431	2.38e-47	194
LvE54X	NW_020872180.1	90.369	488	24	8	2	473	15616	16096	0	654
LvE60	NW_020870928.1	98.471	327	5	0	147	473	705236	705562	1.04e-159	568
LvE65	NW_020868625.1	97.178	567	6	3	3	560	79993	80558	0	947
LvE66	NW_020871010.1	93.379	438	21	1	1	438	106399	105970	0	663
LvE67	NW_020872875.1	96.364	330	6	5	154	483	335586	335263	9.36e-148	527
LvE6X	NW_020872933.1	90.685	569	13	20	1	557	772992	773532	0	734
LvE71	NW_020872875.1	90.303	495	0	1	1	447	332527	333021	0	716
LvE72	NW_020869817.1	81.034	174	28	3	137	306	637809	637637	7.44e-36	157
LvE74	NW_020870937.1	98.054	257	5	0	167	423	39736	39480	9.34e-122	442
LvE8X	NW_020869604.1	92.857	504	2	2	1	504	77245	76776	0	769
LvIRF-5'UTR	NW_020870971.1	100	202	0	0	1	202	286865	287066	2.57e-99	365
Lvan03	NW_020869313.1	91.304	575	17	6	3	560	213579	214137	0	815
Lvan08	NW_020872607.1	90.601	649	54	2	1	643	407431	408078	0	893
Lvan09	NW_020871640.1	89.297	654	56	12	20	664	189993	190641	0	825
Lvan102	NW_020872368.1	79.216	255	16	6	1	218	435835	436089	5.09e-58	228
Lvan104	NW_020871340.1	83.721	86	10	4	23	107	291605	291523	8.45e-13	78.8
Lvan116	NW_020869838.1	89.873	237	10	5	1	233	195474	195700	2.05e-82	310
Lvan14(B07-1)	NW_020871871.1	100	107	0	0	1	107	389691	389797	4.36e-48	194
Lvan183	NW_020871010.1	97.857	280	0	3	1	274	412052	412331	1.18e-130	471
Lvan195	NW_020869830.1	84.694	98	0	1	1	98	92124	92206	2.57e-25	119
Lvan202	NW_020871091.1	94.215	242	5	2	1	242	39817	40049	2.13e-101	373
Lvan204	NW_020870001.1	98.936	188	0	1	2	187	471507	471320	5.9e-88	328
Lvan205	NW_020872722.1	100	24	0	0	108	131	267935	267912	0.009	44.6
Lvan232	NW_020868865.1	99.265	136	1	0	1	136	70808	70673	4.55e-62	242
Lvan25(D09-2)	NW_020871081.1	100	112	0	0	1	112	682624	682735	8.95e-51	203
Lvan50	NW_020872510.1	100	150	0	0	87	236	442714	442565	5.22e-71	271
Lvan51	NW_020872510.1	98.824	170	1	1	3	171	442545	442714	4.31e-78	295
Lvan59	NW_020868350.1	98.814	253	3	0	1	253	848343	848091	1.52e-122	444
Lvan61	NW_020868548.1	78.007	291	22	24	8	265	385119	384838	2.06e-39	167
Lvan93	NW_020870339.1	94.891	137	7	0	1	137	742855	742719	1.83e-54	216
Lvan96	NW_020870897.1	98.571	280	4	0	1	280	67770	68049	4.52e-136	489
Lvan98	NW_020868640.1	98.333	240	2	1	1	240	334892	334655	2.41e-113	413
Lvan99	NW_020871737.1	75.661	189	33	8	37	218	346937	346755	3.47e-22	110
Pvan0040	NW_020868493.1	96.386	249	6	2	20	266	23686	23933	1.4e-110	404
TUGAPv3-5.271	NW_020869578.1	99.394	165	1	0	1	165	361594	361430	1.33e-77	294
TUGAPv7-9.179	NW_020871028.1	88.542	96	4	3	54	148	233733	233644	1.65e-24	117
TUGAPv7-9.226	NW_020869666.1	95.652	115	1	2	1	111	904382	904268	1.01e-43	180
TUMXLv10.220	NW_020872894.1	100	211	0	0	1	211	329941	329731	3.52e-104	381
TUMXLv10.255	NW_020872716.1	97.042	710	8	2	1	698	184961	184253	0	1189
TUMXLv10.484	NW_020868911.1	97.605	334	6	1	1	334	282086	282417	8.72e-159	564
TUMXLv8.193	NW_020869527.1	86.111	504	33	12	1	467	1607190	1606687	2.42e-161	573
TUMXLv8.256	NW_020870377.1	91.857	307	10	3	3	306	280873	281167	1.53e-123	447
TUMXLv9.174	NW_020868569.1	97.921	433	7	1	1	431	319354	319786	0	742
c1508/f7p10/3225	NW_020870582.1	100	213	0	0	1	213	211664	211876	2.92e-105	385
c16138/f14p37/618#1	NW_020870899.1	100	261	0	0	1	261	142953	143213	3.23e-131	471
c16138/f14p37/618#10	NW_020870899.1	100	256	0	0	1	256	248756	249011	1.64e-128	462
c16138/f14p37/618#11	NW_020870899.1	100	266	0	0	1	266	238523	238788	6.34e-134	480
c16138/f14p37/618#12	NW_020870899.1	100	259	0	0	1	259	229493	229751	3.9e-130	468
c16138/f14p37/618#13	NW_020870899.1	100	249	0	0	1	249	214472	214720	1e-124	450
c16138/f14p37/618#14	NW_020870899.1	100	264	0	0	1	264	83463	83726	7.66e-133	477
c16138/f14p37/618#15	NW_020870899.1	100	264	0	0	1	264	83463	83726	7.66e-133	477
c16138/f14p37/618#16	NW_020870899.1	100	264	0	0	1	264	83463	83726	7.66e-133	477
c16138/f14p37/618#17	NW_020870899.1	100	264	0	0	1	264	83463	83726	7.66e-133	477
c16138/f14p37/618#18	NW_020870901.1	100	267	0	0	1	267	457469	457735	1.82e-134	482
c16138/f14p37/618#19	NW_020870901.1	100	266	0	0	1	266	450458	450723	6.34e-134	480
c16138/f14p37/618#2	NW_020870899.1	100	267	0	0	1	267	337608	337874	1.82e-134	482
c16138/f14p37/618#3	NW_020870899.1	100	270	0	0	1	270	322417	322686	4.34e-136	488
c16138/f14p37/618#4	NW_020870899.1	100	270	0	0	1	270	322417	322686	4.34e-136	488
c16138/f14p37/618#5	NW_020870899.1	100	266	0	0	1	266	310790	311055	6.34e-134	480
c16138/f14p37/618#6	NW_020870899.1	100	264	0	0	1	264	305934	306197	7.66e-133	477
c16138/f14p37/618#7	NW_020870899.1	100	266	0	0	1	266	238523	238788	6.34e-134	480
c16138/f14p37/618#8	NW_020870901.1	100	267	0	0	1	267	457469	457735	1.82e-134	482
c16138/f14p37/618#9	NW_020870899.1	100	264	0	0	1	264	263031	263294	7.66e-133	477
c16716/f1p10/1270	NW_020868868.1	100	491	0	0	1	491	232885	233375	0	886
c1696/f45p16/834	NW_020869860.1	100	486	0	0	1	486	144470	144955	0	877
c1849/f45p19/986	NW_020869552.1	100	216	0	0	1	216	136224	136439	6.98e-107	390
c1992/f7p4/3244	NW_020868360.1	100	456	0	0	1	456	746198	746653	0	823
c2358/f24p36/1137	NW_020871011.1	100	274	0	0	1	274	20387	20660	2.98e-138	495
c2438/f35p18/1618	NW_020869830.1	100	277	0	0	1	277	92082	92358	7.08e-140	500
c7152/f1p0/6395#1a	NW_020870069.1	100	263	0	0	1	263	446577	446839	2.66e-132	475
c7152/f1p0/6395#1b	NW_020870069.1	100	204	0	0	1	204	397817	398020	2.13e-100	369
c7152/f1p0/6395#1c	NW_020870069.1	100	159	0	0	1	159	397611	397769	4.25e-76	288
c7152/f1p0/6395#2a	NW_020870069.1	100	262	0	0	1	262	398747	399008	9.25e-132	473
c7152/f1p0/6395#2b	NW_020870069.1	100	204	0	0	1	204	397817	398020	2.13e-100	369
c7152/f1p0/6395#2c	NW_020870069.1	100	159	0	0	1	159	397611	397769	4.25e-76	288
c7159/f1p2/7187	NW_020868413.1	100	233	0	0	1	233	55309	55541	4.5e-116	421
c7160/f1p5/6655	NW_020871810.1	100	140	0	0	1	140	513997	514136	7.48e-66	253
c7165/f1p0/7649	NW_020869673.1	100	277	0	0	1	277	629021	629297	7.08e-140	500
c7201/f1p1/6803	NW_020870820.1	100	166	0	0	1	166	415644	415809	7.1e-80	300
c7202/f1p4/7652	NW_020868494.1	100	257	0	0	1	257	894450	894706	4.71e-129	464
