# Supplementary material for: Characterization of microsatellite markers in the coding regions of the Penaeus vannamei genome
Source: PLoS One. 2024 May 2;19(5):e0289351. doi: 10.1371/journal.pone.0289351 (PMC11065258; doi:10.1371/journal.pone.0289351)
Supplement: S5 Table — (XLSX) [file pone.0289351.s005.xlsx]

## Sheet: Plan1
Loci (SSR)	Protein (BlastN) mRNA	Specie Anotation	Cellular Component	Molecular function	Biological process
Lvan 50	60S acidic ribosomal protein P0-like (LOC113829287)	Penaeus vannamei	Cytosolic large ribosomal subunit	Structural constituent of ribosome	Ribosome biogenesis
Lvan 51	60S acidic ribosomal protein P0-like (LOC113829287)	Penaeus vannamei	Cytosolic large ribosomal subunit	Structural constituent of ribosome	Ribosome biogenesis
Lvan 96	Peptidyl-prolyl cis-trans isomerase sig-7-like (LOC113822653)	Penaeus vannamei	-	Nucleic acid binding; Peptidyl-prolyl cis-trans isomerase activity	Protein peptidyl-prolyl isomerization
Lvan 183	Sorbitol dehydrogenase-like (LOC113823690)	Penaeus vannamei	-	Oxidoreductase activity; Zinc ion binding	Cofactor
Lvan 195	26S proteasome regulatory subunit 6B-like (LOC113813053)	Penaeus vannamei	Cytoplasm	Proteasome-activating activity; ATP binding	Protein catabolic process
Lvan 204	Serine protease inhibitor I/II-like (LOC113814570)	Penaeus vannamei	-	Peptidase inhibitor activity	-
LvE2X	Uncharacterized (LOC113803693)	Penaeus vannamei	-	Metal ion binding	-
LvE8X	Beta-1,4-galactosyltransferase 7-like (LOC113811151)	Penaeus vannamei	-	Glycosyltransferase activity	Carbohydrate metabolic processs
LvE22X	Prostaglandin G/H synthase 2-like (LOC113810970)	Penaeus vannamei	-	Heme binding; Peroxidase activity	Response to oxidative stress
LvE26X	Trimethyllysine dioxygenase, mitochondrial-like (LOC113800316)	Penaeus vannamei	-	Dioxygenase activity; Metal ion binding	-
LvE43X	Notch-regulated ankyrin repeat-containing protein-like (LOC113809836)	Penaeus vannamei	-	Protein binding	-
Livan 04	Receptor-type tyrosine-protein phosphatase T-like (LOC113817866)	Penaeus vannamei	-	Protein tyrosine phosphatase activity; Protein binding	Protein dephosphorylation
Livan25	Dedicator of cytokinesis protein 7-like (LOC113800934), transcript variant X3	Penaeus vannamei	-	Guanyl-nucleotide exchange factor activity	Small GTPase mediated signal transduction
Livan51	Inverted formin-2-like (LOC113802830)	Penaeus vannamei	-	Actin binding; Small GTPase binding	Actin cytoskeleton organization; Cellular component organization
CNM-MG-339	Uncharacterized (LOC113811552)	Penaeus vannamei	-	Protein binding	-
CNM-MG-367	Ubiquitin-conjugating enzyme E2-17 kDa (LOC113829131)	Penaeus vannamei	-	ATP binding; Transferase activity	Ubl conjugation pathway
CNM-MG-369 # 1	Polyadenylate-binding protein 4-like (LOC113809502)	Penaeus vannamei	-	RNA binding; Nucleic acid bind	-
CNM-MG-372	Ubiquitin-conjugating enzyme E2 R2-like (LOC113813705)	Penaeus vannamei	-	ATP binding; Transferase activity	Ubl conjugation pathway
CNM-MG-384	Hemocyte protein-glutamine gamma-glutamyltransferase-like (LOC113823934)	Penaeus vannamei	-	Protein-glutamine gamma-glutamyltransferase activity	Peptide cross-linking
CNM-MG-386	Endoplasmic reticulum lectin 1-like (LOC113802691)	Penaeus vannamei	-	Carbohydrate binding	Endoplasmic reticulum unfolded protein response; Ubiquitin-dependent ERAD pathway
CNM-MG-390	Cytoplasmic aconitate hydratase-like (LOC113810130)	Penaeus vannamei	-	Aconitate hydratase activity; 4 iron, 4 sulfur cluster binding	Cellular iron ion homeostasis; Response to iron(II) ion
CNM-MG-407	Uncharacterized (LOC113830050)	Penaeus vannamei	Extracellular region	Chitin binding	-
CNM-MG-421	Eukaryotic peptide chain release factor subunit 1 (LOC113822491), transcript variant X3	Penaeus vannamei	-	Translation release factor activity	Translational termination
CNM-MG-437	Serine/arginine repetitive matrix protein 2-like (LOC113820665)	Penaeus vannamei	-	DNA biding	-
CNM-MG-474 # 2	Penaeidin 3a.2	Penaeus vannamei	Cytoplasm	Chitin binding	Defense response to other organism
CNM-MG-487	Titin homolog	Penaeus vannamei	-	Protein binding	-
CNM-MG-548	Ribonuclease H1-like (LOC113818172)	Penaeus vannamei	-	Nucleic acid binding; Magnesium ion binding; RNA-DNA hybrid ribonuclease activity	-
c7165/f1p0/7649	Ring canal kelch homolog (LOC113811701)	Penaeus vannamei	-	Protein binding	-
c7202/f1p4/7652	Uncharacterized (LOC113817378)	Penaeus vannamei	-	DNA binding	-
c16138/f14p37/618 # 7	Atherin-like (LOC113822668)	Penaeus vannamei	-	Protein binding	-
c16138/f14p37/618 # 11	Atherin-like (LOC113822668)	Penaeus vannamei	-	Protein binding	-
c16138/f14p37/618 # 2	Translation initiation factor IF-2-like (LOC113822669)	Penaeus vannamei	-	DNA-binding transcription factor activity	-
c2358/f24p36/1137	Gamma-interferon-inducible lysosomal thiol reductase-like (LOC113823719)	Penaeus vannamei	-	Oxidoreductase activity, acting on a sulfur group of donors, disulfide as acceptor	-
c2438/f35p18/1618	26S proteasome regulatory subunit 6B-like (LOC113813053)	Penaeus vannamei	Cytoplasm	ATP binding; Proteasome-activating activity; ATPase	Protein catabolic process
c1508/f7p10/3225	Ceramide synthase 6-like (LOC113819878)	Penaeus vannamei	Integral component of membrane	Sphingosine N-acyltransferase activity	Ceramide biosynthetic process
LvIRF-5′UTR	Uncharacterized (LOC113823218), Interferon regulatory factor (IRF)	Penaeus vannamei	-	Transcription cis-regulatory region binding	-
CNM-MG-479	Vascular endothelial growth factor D-like	Penaeus vannamei	Membrane	Growth factor activity	-
Lvan93	ATP-dependent Clp protease ATP-binding subunit clpX-like, mitochondrial	Penaeus vannamei	-	Unfolded protein binding; ATP-dependent protein folding chaperone; ATP binding; ATP hydrolysis activity	Protein folding
TUMXLv10.484	Serine/threonine-protein kinase DCLK1-like	Penaeus vannamei	-	ATP binding; Protein kinase activity	Protein phosphorylation; Intracellular signal transduction
TUMXLv9.174	Fanconi-associated nuclease 1-like	Penaeus vannamei	-	hydrolase activity, acting on ester bonds; DNA binding; Nuclease activity; Nucleic acid binding	DNA repair; Interstrand cross-link repair

## Sheet: Plan2
Loci (SSR)	Molecular function	Molecular function global
Lvan 50	Structural constituent of ribosome	Structural molecule activity
Lvan 51	Structural constituent of ribosome	Structural molecule activity
Lvan 96	Nuclei acid binding	Binding
Lvan 96	Peptidyl-prolyl cis-trans isomerase activity	Catalytic activity
Lvan 183	Oxidoreductase activity	Catalytic activity
Lvan 183	Zinc ion binding	Binding
Lvan 195	Proteasome-activating activity	ATP-dependent activity
Lvan 195	ATP binding	Binding
Lvan 204	Peptidase inhibitor activity	Catalytic activity
LvE2X	Metal ion binding	Binding
LvE8X	Glycosyltransferase activity	Catalytic activity
LvE22X	Heme binding	Binding
LvE22X	Peroxidase activity	Catalytic activity
LvE26X	Dioxygenase activity	Catalytic activity
LvE26X	Metal ion binding	Binding
LvE43X	Protein binding	Binding
Livan 04	Protein tyrosine phosphatase activity	Catalytic activity
Livan 04	Protein binding	Binding
Livan25	Guanyl-nucleotide exchange factor activity	Catalytic activity
Livan51	Small GTPase binding	Binding
CNM-MG-339	Protein binding	Binding
CNM-MG-367	ATP binding	Binding
CNM-MG-367	Transferase activity	Catalytic activity
CNM-MG-369	Nucleic acid bind	Binding
CNM-MG-372	ATP binding	Binding
CNM-MG-372	Transferase activity	Catalytic activity
CNM-MG-384	Protein-glutamine gamma-glutamyltransferase activity	Catalytic activity
CNM-MG-386	Carbohydrate binding	Binding
CNM-MG-390	Aconitate hydratase activity	Catalytic activity
CNM-MG-390	4 iron, 4 sulfur cluster binding	Binding
CNM-MG-407	Chitin binding	Binding
CNM-MG-421	Translation release factor activity	Binding
CNM-MG-437	DNA biding	Binding
CNM-MG-474 # 1	Chitin binding	Binding
CNM-MG-487	Protein binding	Binding
CNM-MG-548	Magnesium ion binding	Binding
CNM-MG-548	RNA-DNA hybrid ribonuclease activity	Catalytic activity
c7165/f1p0/7649	Protein binding	Binding
c7202/f1p4/7652	DNA binding	Binding
c16138/f14p37/618_7	Protein binding	Binding
c16138/f14p37/618_11	Protein binding	Binding
c16138/f14p37/618_2	DNA-binding transcription factor activity	Transcription regulator activity
c2358/f24p36/1137	Oxidoreductase activity, acting on a sulfur group of donors, disulfide as acceptor	Catalytic activity
c2438/f35p18/1618	ATP binding	Binding
c2438/f35p18/1618	Proteasome-activating activity	ATP-dependent activity
c1508/f7p10/3225	Sphingosine N-acyltransferase activity	Catalytic activity
LvIRF-5′UTR	Transcription cis-regulatory region binding	Binding
CNM-MG-479	Vascular endothelial growth factor D-like	Binding
CNM-MG-479	Vascular endothelial growth factor D-like	Molecular function regulator
CNM-MG-479	Vascular endothelial growth factor D-like	Molecular transducer activity
Lvan93	Unfolded protein binding	Binding
Lvan93	ATP-dependent protein folding chaperone	ATP-dependent activity
Lvan93	ATP hydrolysis activity	Catalytic activity
TUMXLv10.484	ATP binding	Binding
TUMXLv10.484	Protein kinase activity	Catalytic activity
TUMXLv9.174	DNA binding	Binding
TUMXLv9.174	Hydrolase activity, acting on ester bonds	Catalytic activity
